# Supplementary material for: Antibiotic prescription practices among prescribers for children under five at public health centers III and IV in Mbarara district
Source: PLoS One. 2020 Dec 28;15(12):e0243868. doi: 10.1371/journal.pone.0243868 (PMC7769467; doi:10.1371/journal.pone.0243868)
Supplement: S1 Dataset — (XLSX) [file pone.0243868.s001.xlsx]

## Sheet: Sheet1
ParticipantId	FacilityName	Date_enrolment	Facility_level	Age	Sex	Dur_pediatriccareYrs	Dur_pediatriccareMonths	dur_pedcare	Designation	educlevel	Upperrespiratorytractinfection	Pneumonia	Acutewaterydiarrhea	Bloodydiarrhoea	Ear_infection	Urinarytractinfection	Malaria	Facility_funtionallab	freq_firsttestmalaria	MalariaRDT	Microscopyformalaria	HCT	ZNforTuberculosis	Culture	CBC	Referencetool_present	Tool_accessiblity	UgandaClinicalGuideline	IMNCImanual	WHOpocketbook	Internet	BNF	Job_aids	Others	SeparateStore4drugstock	Nationalmedicalstores	Donations	Drugpromoters	Otherways_facilitygetmedicineandsupplies	drugsupply_freq	NationalMedicalStore	TheDistrict	Weorderwhatweneed	Stockoutofantibiotics	Penicillins	Aminoglycosides	Macrolides	Cephalosporins	Quinolones
1	MMC	2019-01-24	1	32	1	3	0	3	2	2	1	1	1	1	1	1	1	1	2	1	1	1	1	0	1	1	1	1	1	0	0	0	1	1	1	1	0	0	0	3	0	0	1	1	1	1	1	1	1
2	BWIZIBWERA	2019-10-29	1	32	1	8	0	8	2	2	0	0	0	0	0	0	1	1	2	1	1	1	1	0	1	1	1	1	1	0	0	0	0	0	1	1	0	0	0	3	1	0	0	1	1	0	0	0	0
3	RUBINDI	2019-01-29	0	30	2	8		8	3	1	0	0	0	0	0	0	1	1	2	1	1	1	1	0	0	1	1	1	0	0	0	0	0	0	0	1	0	0	0	3	1	0	0	1	1	0	0	0	0
4	KAGONGI	2019-01-29	0	53	1	22		22	2	2	0	0	1	1	1	0	0	1	2	1	1	1	1	0	0	1	1	1	1	0	0	0	0	0	1	1	1	0	0	3	0	1	1	1	1	0	0	0	0
5	NYAMITANGA	2019-01-31	0	36	1	8	4	8.33333	3	2	1	1	1	1	0	1	0	1	2	1	1	1	1	0	0	1	1	1	1	0	0	0	0	0	1	1	0	0	0	2	1	0	0	1	1	0	0	0	0
6	MMC	2019-01-24	1	32	2	4		4	2	2	0	0	0	0	0	0	0	1	2	1	1	1	1	0	0	1	1	1	1	0	1	0	0	0	1	1	0	0	0	3	0	0	1	0	0	0	0	0	0
7	NYAMITANGA	2019-05-31	0	50	2	21	5	21.4167	3	2	0	0	0	0	0	0	1	1	2	1	1	1	0	0	0	1	2	1	0	0	0	0	0	0	0	1	1	0	0	2	1	0	0	0	0	0	0	0	0
8	BUGAMBA	2019-01-28	1	27	1		8	0.666667	1	3	0	0	0	0	0	0	0	1	2	1	1	1	1	0	0	1	1	1	0	0	0	0	0	0	1	1	1	0	0	3	1	0	1	0	0	0	0	0	0
9	BUGAMBA	2019-01-28	1	36	2	10	8	10.6667	3	2	0	0	0	0	0	0	0	1	2	1	1	1	1	0	0	1	1	1	1	0	0	0	0	0	1	1	0	0	0	3	0	0	1	0	0	0	0	0	0
10	KASHARE	2019-01-29	0	29	2	5		5	3	2	0	0	0	0	0	0	0	1	2	1	1	1	1	0	0	1	1	1	0	0	0	0	0	0	1	1	0	0	0	3	1	0	0	0	0	0	0	0	0
11	KASHARE	2019-01-29	0	56	1	29		29	2	2	1	1	0	0	0	0	0	1	2	1	1	1	1	0	0	1	1	1	1	0	0	0	0	0	1	1	1	0	0	2	1	0	1	1	1	1	0	1	0
12	RUBINDI	2019-01-29	0	29	2	5		5	3	2	0	0	0	0	0	1	1	1	2	1	1	1	1	0	0	1	1	1	0	0	0	0	1	1	0	1	0	0	0	3	1	0	0	1	1	1	1	0	0
13	MWIZI	2018-01-28	0	42	1	12	9	12.75	3	2	1	1	1	1	1	1	1	1	1	1	1	1	1	0	0	1	1	1	1	0	0	0	1	1	1	1	0	0	0	2	1	0	0	1	1	0	0	0	0
14	BUKIRO	2019-01-30	0	58	2	20		20	3	2	0	0	0	0	0	0	0	1	2	1	0	1	1	0	0	1	1	1	1	1	0	0	0	0	1	1	0	0	0	2	1	0	1	1	1	0	1	1	1
15	BUBAARE	2019-01-30	0	30	2	5	0	5	3	1	0	0	0	0	0	0	1	1	1	1	1	1	1	0	0	1	1	1	1	0	0	0	1	1	1	1	0	0	0	2	1	0	0	1	1	0	0	0	0
16	BUBAARE	2019-01-30	0	32	2	5		5	3	2	0	0	0	0	0	0	0	1	2	1	1	1	1	0	0	1	1	1	1	1	0	0	0	0	1	1	1	0	0	3	1	0	1	1	0	1	1	0	0
17	BIHARWE	2019-01-30	0	27	2		7	0.583333	3	1	0	0	0	0	0	0	0	1	2	1	1	1	1	1	0	1	1	1	0	1	0	0	0	0	1	1	0	0	0	3	0	0	1	0	0	0	0	0	0
18	BIHARWE	2019-01-30	0	35	2	12		12	4	1	0	0	0	0	0	0	0	1	2	1	1	1	1	0	0	1	1	1	0	0	0	0	1	1	1	1	0	0	0	3	1	0	0	1	1	0	0	0	0
19	KINONI	2019-01-31	1	54	2	20	0	20	3	1	0	0	0	0	0	0	0	1	2	1	1	1	1	0	0	1	1	1	1	0	0	0	0	0	1	1	0	0	0	3	0	0	1	1	1	0	0	0	0
20	KINONI	2019-01-31	1	29	2	6	0	6	3	2	0	0	0	0	0	0	0	1	2	1	1	1	1	0	0	1	1	1	1	0	1	0	0	0	1	1	0	0	0	3	0	0	1	1	0	0	0	0	0
21	KINONI	2019-01-31	1	44	2	10	0	10	3	23	0	0	0	0	0	0	0	1	2	1	1	1	1	0	1	1	1	1	1	0	0	0	0	0	1	1	0	0	0	3	0	0	1	1	1	0	0	0	0
22	KAGONGI	2019-01-29	0	27	2	4	6	4.5	3	1	0	0	1	1	0	0	0	1	2	1	1	1	1	0	0	1	1	1	1	0	0	0	0	0	1	1	1	0	0	3	0	1	1	1	1	0	0	0	0
23	BWIZIBWERA	2019-01-29	1	40	1	17	1	17.0833	1	23	0	0	0	0	0	0	0	1	2	1	1	1	1	0	1	1	1	1	0	0	0	0	0	0	1	1	0	0	0	1	0	0	1	1	1	0	1	1	1
24	BWIZIBWERA	2019-01-29	1	51	2	18	3	18.25	3	2	1	1	1	1	0	0	1	1	2	1	1	1	1	0	1	1	1	1	1	1	0	0	1	1	1	1	0	0	0	2	0	0	1	1	1	0	0	0	0
25	NYAMITANGA	2019-01-25	0	41	2	21	2	21.1667	5	1	0	0	0	0	0	0	0	1	1	1	1	1	0	0	0	1	1	1	1	1	0	0	1	1	1	1	0	0	0	1	1	0	0	0	1	1	1	1	1
26	KINONI	2019-01-31	1	33	2	15	10	15.8333	3		0	0	0	0	0	0	0	1	2	1	1	1	1	0	0	1	1	0	0	0	0	0	0	0	1	1	0	0	0	3	0	0	1	1	1	0	0	0	0
27	NDEIJA	2019-01-28	0	30	2	5		5	3	1	0	1	0	0	0	0	0	1	2	1	1	1	1	0	0	1	1	1	1	1	0	0	0	0	1	1	1	0	0	3	1	1	1	0	0	0	0	0	0
28	NDEIJA	2019-01-28	0	32	2	2		2	4	2	0	0	0	0	0	0	0	1	1	1	1	1	1	0	0	1	1	1	0	0	0	0	0	0	1	1	0	0	0	3	1	0	0	1	1	0	0	0	0
29	RUBAYA	2019-01-30	0	29	2	6		6	3	1	0	0	0	0	0	0	1	1	1	1	1	1	1	0	0	1	1	1	1	0	0	0	0	0	1	1	0	0	0	3	1	1	1	0	0	0	0	0	0
30	RUBAYA	2019-01-30	0	28	2	2	6	2.5	3	1	0	0	0	0	0	0	0	1	2	1	1	1	1	0	0	1	1	1	1	0	0	0	0	0	1	1	1	0	0	2	1	1	1	1	0	1	1	0	0
31	NYAKAYOJO	2019-01-28	0	29	2	5		5	3	1	0	0	0	0	0	0	1	1	2	1	1	1	1	0	0	1	1	1	0	0	0	0	0	0	1	1	0	0	0	3	1	0	0	1	1	0	0	0	0
32	MWIZI	2018-01-28	0	24	2	3	6	3.5	4	1	1	1	1	1	0	1	1	1	1	1	1	1	1	0	0	1	1	1	1	0	1	0	0	0	0	1	0	0	0	3	0	0	1	1	1	0	0	0	0
33	NYAKAYOJO	2019-01-28	0	48	2	15		15	3	12	1	1	1	1	1	1	1	1	1	1	1	1	1	0	0	0	1	1	1	0	0	0	0	0	0	1	0	0	0	3	0	0	1	1	1	0	0	0	0
34	KAKOBA	2019-01-25	0	42	1	11		11	2	2	0	0	0	0	0	0	1	1	2	1	1	1	1	0	0	1	1	1	0	0	0	1	0	0	1	1	0	0	0	2	1	0	1	1	1	0	0	0	0
35	KAKOBA	2019-01-25	0	30	2	10		10	3	1	0	0	0	0	0	0	1	1	2	1	1	1	1	0	0	1	1	1	0	0	0	0	0	0	1	1	1	0	0	3	1	0	1	0	1	1	0	1	1
[truncated: 57 more columns]
