# Supplementary material for: Antibiotic prescription practices among prescribers for children under five at public health centers III and IV in Mbarara district
Source: PLoS One. 2020 Dec 28;15(12):e0243868. doi: 10.1371/journal.pone.0243868 (PMC7769467; doi:10.1371/journal.pone.0243868)
Supplement: S2 Dataset — (XLS) [file pone.0243868.s002.xls]

## Sheet: c15acfa87f9c40dca13baebc19beed7
Id	Date	Facilitylevel	FacilityName	Age_childyrs	Age_childmonths	age	Weight	Gender	Pneumonia	Upperrespiratorytractinfection	Acutewaterydiarrhea	UTI	Malaria	Otitismedia	Bloodydiarrhea	Other_diagnoses	Diagnoses_madeotherspecify	Antibiotics	Antimalarial	Amoxicillin	Ciprofloxacin	Cotrimoxazole	PenV	Erythromycin_Azithromycin	Ceftriaxone	Xpen	Gentamycin	Ampiclox	Metronidazole	Doxy	Chloramphenicol	PPF	Id	Other_antibioticprescribed	antibioticprescribed_otherspecify	Durprescribed_antibiotics	suitability
1	2019-01-25	1	MMC	1		12		2	0	0	1	0	0	0	0	0		0	0	0	0	1	0	0	0	0	0	0	0	0	0	0	1	1	CO-PACK		0
2	2019-01-24	1	MMC	4		48		1	0	0	0	0	0	0	0	1	COMMON COLD	1	0	1	0	0	0	0	0	0	0	0	0	0	0	0	2	0		5	1
3	2019-01-24	1	MMC	1	6	18	9	2	1	0	0	0	0	0	0	0		1	0	1	0	0	0	0	0	0	0	0	0	0	0	0	3	0		5	0
4	2019-01-25	1	MMC	4		48	16	1	0	0	0	0	0	0	0	1	COMMON COLD	1	0	1	0	0	0	0	0	0	0	0	0	0	0	0	4	0		5	0
5	2019-01-24	1	MMC	3		36		2	1	0	0	0	0	0	0	1	CONJUNCTIVITIS	1	0	1	0	0	0	0	1	0	0	0	0	0	0	0	5	0		5	1
6	2019-01-24	1	MMC	2	11	35	15.6	1	0	0	0	0	0	0	0	1	COMMON COLD	0	0	0	0	0	0	0	0	0	0	0	0	0	0	0	6	0			1
7	2019-01-24	1	MMC	2	1	25	15.6	1	0	0	1	0	0	0	0	0		0	0	0	0	1	0	0	0	0	0	0	0	0	0	0	7	1	CO-PACK
8	2019-01-24	1	MMC	1	11	23	10	2	0	0	0	0	0	0	0	1	COMMON COLD	1	0	0	0	0	0	1	0	0	0	0	0	0	0	0	8	0		5	1
9	2019-01-24	1	MMC	3	0	36		1	1	0	0	0	0	0	0	0		1	0	1	0	0	0	0	0	0	0	0	0	0	0	0	9	0		5	0
10	2019-01-24	1	MMC	3	0	36		1	1	0	0	0	0	0	0	0		1	0	1	0	0	0	0	0	0	0	0	0	0	0	0	10	0		5
11	2019-01-24	1	MMC	2	6	30	54	2	1	0	0	0	0	0	0	0		0	0	0	0	0	0	0	0	0	0	0	0	0	0	0	11	0			0
12	2019-01-24	1	MMC	0	9	9		1	0	0	0	0	0	0	0	1	BACTERIAL INFECTION	1	0	0	0	0	0	0	1	0	0	0	0	0	0	0	12	0		6	1
13	2019-01-24	1	MMC	2	6	30	11	1	1	0	0	0	0	0	0	0		1	0	0	0	0	0	0	0	1	0	0	0	0	0	0	13	0		5	1
14	2019-01-24	1	MMC		10	10		1	1	0	0	0	0	0	0	0		1	0	1	0	0	1	0	0	0	0	0	0	0	0	0	14	0		53	1
15	2019-01-24	1	MMC	1	6	18		2	0	0	0	0	0	0	0	1	COMMON COLD	1	0	1	0	0	0	0	0	0	0	0	0	0	0	0	15	0		5	1
16	2019-01-24	1	MMC		10	10		2	1	0	0	0	0	0	0	0		0	0	0	0	0	0	0	0	0	0	0	0	0	0	0	16	0			1
17	2019-01-24	1	MMC	1	1	13		1	0	0	0	0	0	0	0	1	COMMON COLD	1	0	1	0	0	0	0	0	0	0	0	0	0	0	0	17	0		5	0
18	2019-01-24	1	MMC	4	0	48		2	0	0	0	0	0	0	0	1	COMMON COLD	0	0	0	0	0	0	0	0	0	0	0	0	0	0	0	18	0		3	1
19	2019-01-24	1	MMC	3	0	36		1	0	0	0	0	0	1	0	0		1	0	1	0	0	0	0	0	0	1	0	0	0	0	0	19	1	CHLORAMPHENICOL EYE DROP	5
20	2019-01-24	1	MMC	4	0	48		2	0	0	0	0	0	0	0	1	COUGH, COLD	0	0	0	0	0	0	0	0	0	0	0	0	0	0	0	20	0			0
21	2019-01-24	1	MMC	3	0	36		2	0	0	0	0	0	0	0	1	COMMON COLD	0	0	0	0	0	0	0	0	0	0	0	0	0	0	0	21	0			1
22	2019-01-24	1	MMC	4	0	48		2	1	0	0	0	0	0	0	0		1	0	0	0	0	0	1	0	0	0	0	0	0	0	0	22	0		7	1
23	2019-01-24	1	MMC		11	11	10	2	0	0	0	0	1	0	0	0		0	1	0	0	0	0	0	0	0	0	0	0	0	0	0	23	0			1
24	2019-01-24	1	MMC	2		24		2	1	0	0	0	0	0	0	0		1	0	1	0	0	0	0	0	0	0	0	0	0	0	0	24	0		5	1
25	2019-01-24	1	MMC	2		24	17	1	1	0	0	0	0	0	0	0		1	0	1	0	0	0	0	0	0	0	0	0	0	0	0	25	0		5
26	2019-01-24	1	MMC	2		24	17	1	0	0	0	0	0	0	0	1	COMMON COLD	1	0	1	0	0	0	0	0	0	0	0	0	0	0	0	26	0		5	0
27	2019-01-24	1	MMC		11	11	8.8	1	1	0	0	0	0	0	0	0		1	0	1	0	0	0	0	0	0	0	0	0	0	0	0	27	0		5	1
28	2019-01-24	1	MMC	2		24	13	2	1	0	0	0	0	0	0	0		1	0	1	0	0	0	0	0	0	0	0	0	0	0	0	28	0		5	0
29	2019-01-24	1	MMC	1	2	14		1	0	1	0	0	0	0	0	0		1	0	0	0	0	0	0	1	0	0	0	0	0	0	0	29	0		5	1
30	2019-01-24	1	MMC		7	7	8.3	2	0	0	0	0	0	0	0	1	MEASLES	1	0	1	0	0	0	0	0	0	0	0	0	0	0	0	30	0		3	1
31	2019-01-24	1	MMC	3		36	12	2	0	0	0	1	0	0	0	0		1	0	0	0	0	0	1	0	0	0	0	0	0	0	0	31	0		5	0
32	2019-01-24	1	MMC	1		12		1	0	0	0	0	0	0	0	1	ATOPIC DERMITIS	0	0	0	0	0	0	0	0	0	0	0	0	0	0	0	32	0			0
33	2019-01-24	1	MMC	2	9	33	13	2	0	0	0	0	0	0	0	1	COMMON COLD	0	0	0	0	0	0	0	0	0	0	0	0	0	0	0	33	0			1
34	2019-01-24	1	MMC	1	11	23		1	0	0	1	0	0	0	0	0		0	0	0	0	0	0	0	0	0	0	0	0	0	0	0	34	0		3	1
35	2019-01-24	1	MMC		6	6		2	0	0	0	0	0	0	0	1	FLUE	0	0	0	0	0	0	0	0	0	0	0	0	0	0	0	35	0		3	1
36	2019-01-24	1	MMC		6	6		2	0	0	1	0	0	0	0	0		0	0	0	0	1	0	0	0	0	0	0	0	0	0	0	36	1	CO-PACK		1
37	2019-01-24	1	MMC		11	11		2	0	0	0	0	0	0	0	1	MINOR SKIN RASH	1	0	1	0	0	0	0	0	0	0	0	0	0	0	0	37	0		5	0
38	2019-01-24	1	MMC	1	7	19		2	0	0	0	0	0	0	0	1	COMMON COLD	1	0	1	0	0	0	0	0	0	0	0	0	0	0	0	38	0		5	1
39	2019-01-24	1	MMC	1		12		1	0	0	0	0	0	0	0	1	COMMON COLD	1	0	1	0	0	0	0	0	0	0	0	0	0	0	0	39	0		5	1
40	2019-01-24	1	MMC	2	2	26		2	0	0	0	0	0	0	0	1	COMMON COLD	1	0	1	0	0	0	0	0	0	0	0	0	0	0	0	40	0		5	1
41	2019-01-24	1	MMC		9	9		1	0	0	0	0	0	0	1	0		1	0	0	0	1	0	0	0	0	0	0	0	0	0	0	41	0		3	1
42	2019-01-24	1	MMC	1	6	18		2	1	0	0	0	0	0	0	0		1	0	1	0	0	0	0	0	0	0	0	0	0	0	0	42	0		3	1
43	2019-01-24	1	MMC	4		48		1	1	0	0	0	0	0	0	0		1	0	0	0	1	0	0	0	0	0	0	0	0	0	0	43	0		10	1
44	2019-01-24	1	MMC		9	9		2	1	0	0	0	0	0	0	0		1	0	1	0	0	0	0	0	0	0	0	0	0	0	0	44	0		5	1
45	2019-01-24	1	MMC	3		36		2	0	0	0	0	0	0	0	1	WORMS, SKIN DISEASE	1	0	1	0	0	0	0	0	0	0	0	0	0	0	0	45	0		3	1
46	2019-01-24	1	MMC	3		36		2	0	1	0	0	0	0	0	0		0	0	0	0	0	0	0	0	0	0	0	0	0	0	0	46	0		5	1
47	2019-01-24	1	MMC	1	6	18		1	0	1	0	0	0	0	0	0		1	0	0	1	0	0	0	0	0	0	0	0	0	0	0	47	0		4	1
48	2019-01-24	1	MMC	3	6	42		1	0	0	0	0	0	0	0	1	MYLAGIA	0	0	0	0	0	0	0	0	0	0	0	0	0	0	0	48	0		3	1
49	2019-01-24	1	MMC		6	6		2	1	0	0	0	0	0	0	0		1	0	1	0	0	0	0	0	0	0	0	0	0	0	0	49	0		5	0
50	2019-01-24	1	MMC	1	6	18		1	0	0	0	0	0	0	0	1	ANAMIA, VIREAMIA	1	0	1	0	0	0	0	0	0	0	0	0	0	0	0	50	0		5	1
51	2019-01-24	1	MMC	1		12	10	1	0	0	1	0	0	0	0	0		0	0	0	0	1	0	0	0	0	0	0	0	0	0	0	51	1	C0-PACK		0
52	2019-01-29	1	MMC	1	6	18		2	0	0	0	0	0	0	0	1	COMMON COLD	1	0	1	0	0	0	0	0	0	0	0	0	0	0	0	52	0		3	1
53	2019-01-24	1	MMC	3		36	15	2	0	0	0	0	0	0	0	1	SCARLET FEVER	1	0	1	0	0	0	0	0	0	0	0	0	0	0	0	53	0		5	0
54	2019-01-24	1	MMC	2	3	27	17	1	0	0	0	0	0	0	0	1	COMMON COLD	1	0	0	0	0	0	1	0	0	0	0	0	0	0	0	54	0		5	0
55	2019-01-24	1	MMC	1	1	13	9	1	1	0	0	0	0	0	0	0		1	0	1	0	0	0	0	0	0	0	0	0	0	0	0	55	0		5	1
56	2019-01-24	1	MMC		6	6		1	1	0	0	0	0	0	0	0		1	0	1	0	0	0	0	0	0	0	0	0	0	0	0	56	0		5
57	2019-01-24	1	MMC	2		24	14	1	0	0	0	0	0	0	0	1	HYPERTENSION, ASTHMA	1	0	1	0	0	0	0	0	0	0	0	0	0	0	0	57	0		5	0
58	2019-01-24	1	MMC	3	1	37		1	0	0	1	0	0	0	0	0		1	0	1	0	1	0	0	0	0	0	0	0	0	0	0	58	1	CO-PACK	5	1
59	2019-01-24	1	MMC	2	10	34	13	2	0	0	1	0	0	0	0	0		1	0	1	0	0	0	0	0	0	0	0	0	0	0	0	59	0		5	0
60	2019-01-24	1	MMC	2	6	30		1	1	0	0	0	0	0	0	0		1	0	1	0	0	0	0	0	0	0	0	0	0	0	0	60	0		5	1
61	2019-01-24	1	MMC	3		36		2	1	0	0	0	0	0	0	0		1	0	1	0	0	0	0	0	0	0	0	0	0	0	0	61	0		5	1
62	2019-01-24	1	MMC	1		12		2	0	0	0	0	0	0	0	1	0	1	0	0	0	0	0	1	0	0	0	0	0	0	0	0	62	0		5	1
63	2019-01-24	1	MMC	1		12		1	0	0	0	0	0	0	0	1	COMMON COLD	1	0	1	0	0	0	0	0	0	0	0	0	0	0	0	63	0		5	0
64	2019-01-24	1	MMC	3		36		2	0	0	0	0	0	0	0	1	MEASLES	1	0	1	0	0	0	0	0	0	0	0	0	0	0	0	64	0		5	0
65	2019-01-24	1	MMC	1	1	13		2	1	0	0	0	0	0	0	0		1	0	0	0	0	0	1	0	0	0	0	0	0	0	0	65	0		5	0
66	2019-01-24	1	MMC	2		24		1	1	0	0	0	0	0	0	0		1	0	1	0	0	0	0	0	0	0	0	0	0	0	0	66	0		5	0
67	2019-01-24	1	MMC	1	4	16		1	0	0	1	0	0	0	0	0		0	0	0	0	1	0	0	0	0	0	0	0	0	0	0	67	1	CO-PACK		1
68	2019-01-24	1	MMC	3		36		2	1	0	0	0	0	0	0	0		1	0	1	0	0	0	0	0	0	0	0	0	0	0	0	68	0		5	1
69	2019-01-24	1	MMC	3		36		2	0	0	0	1	0	0	0	0		1	0	0	0	0	0	1	0	0	0	0	0	0	0	0	69	0		7	1
70	2019-01-24	1	MMC	1		12		1	1	0	0	0	0	0	0	0		1	0	1	0	0	0	0	0	0	0	0	0	0	0	0	70	0		5
71	2019-01-24	1	MMC	3		36		1	0	0	0	0	0	1	0	0		1	0	1	0	0	0	0	0	0	0	0	0	0	0	0	71	0		5	0
72	2019-01-24	1	MMC	4		48		2	1	0	0	0	0	0	0	0		1	0	1	0	0	0	0	0	0	0	0	0	0	0	0	72	0		5	1
73	2019-01-24	1	MMC	1	1	13		2	0	0	0	0	0	0	0	1	VIREAMIA	1	0	1	0	0	0	0	0	0	0	0	0	0	0	0	73	0		5	1
74	2019-01-24	1	MMC		8	8		2	1	0	0	0	0	0	0	0		1	0	1	0	0	0	0	0	0	0	0	0	0	0	0	74	0		5	1
75	2019-01-24	1	MMC	4	1	49		1	0	0	0	0	1	0	0	0		1	0	0	0	0	0	0	1	0	0	0	0	0	0	0	75	0		5	1
76	2019-01-24	1	MMC		12	12		2	0	0	0	0	0	0	0	1	BACTERIAL INFECTION	1	0	1	0	0	0	0	0	0	0	0	0	0	0	0	76	0		5	1
77	2019-01-24	1	MMC	4		48		1	0	0	0	0	0	0	0	1	CUT-WOUND	1	0	1	0	0	0	0	0	0	0	0	0	0	0	0	77	0		5	0
78	2019-01-24	1	MMC		6	6		2	1	0	0	0	0	0	0	0		1	0	1	0	0	0	0	0	0	0	0	0	0	0	0	78	0		5	0
79	2019-01-24	1	MMC	3	6	42		2	1	0	0	0	0	0	0	0		1	0	0	0	0	0	1	0	0	0	0	0	0	0	0	79	0		5	1
80	2019-01-24	1	MMC	1	0	12		1	1	0	0	0	0	0	0	0		1	0	1	0	0	0	0	0	0	0	0	0	0	0	0	80	0		52	1
81	2019-01-24	1	MMC	0	9	9		1	0	0	0	0	0	0	0	1	SEPSIS	1	0	0	0	0	0	0	1	0	0	0	0	0	0	0	81	0		63	1
82	2019-01-24	1	MMC	2	0	24	9	2	0	0	0	0	0	0	0	1	EAR INFECTION	1	0	1	0	0	0	0	0	0	0	0	0	0	0	0	82	0		5	0
83	2019-01-24	1	MMC	0	6	6	8	1	0	0	0	0	0	0	0	1	ENTERIC FEVER	0	0	0	0	0	0	0	0	0	0	0	0	0	0	0	83	0			1
84	2019-01-24	1	MMC	1	6	18	8.5	2	0	0	0	0	0	0	0	1	COMMON COLD, DERMATITIS	0	0	0	0	0	0	0	0	0	0	0	0	0	0	0	84	0			0
85	2019-01-24	1	MMC	2	6	30	10	2	1	0	0	0	0	0	0	0		1	0	1	0	0	0	0	0	0	0	0	0	0	0	0	85	0		5	1
86	2019-01-24	1	MMC	2	0	24	13	2	1	0	0	0	0	0	0	1	CONJUNCTIVITS	1	0	1	0	0	0	0	0	0	0	0	0	0	1	0	86	1	CHLORAMPHENICOL	5	1
87	2019-01-24	1	MMC	1	4	16	19	1	0	0	0	0	0	1	0	0		1	0	1	0	0	0	1	0	0	1	0	0	0	0	0	87	0		5	1
88	2019-01-24	1	MMC		5	5		1	1	0	0	0	0	0	0	0		1	0	0	0	0	0	1	0	0	0	0	0	0	0	0	88	0		5	1
89	2019-01-24	1	MMC	2		24		1	0	0	0	0	1	0	0	1	ENTEROCOLITIS	1	0	0	0	0	0	1	0	0	0	0	0	0	0	0	89	0		5	1
90	2019-01-24	1	MMC	1	4	16	10	1	0	1	0	0	0	0	0	0		1	0	1	0	0	0	0	0	0	0	0	0	0	0	0	90	0		5	0
91	2019-01-24	1	MMC	4	0	48	17	1	0	0	0	0	0	0	0	1	BACTERIAL INFECTION	1	0	0	0	0	0	0	1	1	0	0	0	0	0	0	91	0		3	0
92	2019-01-24	1	MMC	0	4	4	5	2	0	0	0	0	0	0	1	0		0	0	0	0	1	0	0	0	0	0	0	0	0	0	0	92	1	CO-PACK		1
93	2019-01-24	1	MMC	3	1	37		2	0	0	1	0	0	0	0	0		1	0	0	0	1	0	1	0	0	0	0	0	0	0	0	93	1	CO-PACK	5	1
94	2019-01-24	1	MMC	4		48		1	0	0	0	0	0	0	0	1	COMMON COLD	1	0	1	0	0	0	0	0	0	0	0	0	0	0	0	94	0			1
94	2019-01-25	1	MMC	2		24		2	0	0	0	0	0	0	0	1	CHICKEN POX	0	0	0	0	0	0	0	0	0	0	0	0	0	0	0	94	0			1
95	2019-01-24	1	MMC	2		24		2	0	1	0	0	0	0	0	0		1	0	1	0	0	0	0	0	0	0	0	0	0	0	0	95	0		5	1
96	2019-01-24	1	MMC	1		12		1	1	0	0	0	0	0	0	0		1	0	1	0	0	0	0	0	0	0	0	0	0	0	0	96	0		5	1
97	2019-01-24	1	MMC		8	8		2	0	0	1	0	0	0	0	0		0	0	0	0	0	0	0	0	0	0	0	0	0	0	0	97	0		5	0
98	2019-01-24	1	MMC	2		24		2	0	1	0	0	0	0	0	0		1	0	1	0	0	0	0	0	0	0	0	0	0	0	0	98	0		5	1
99	2019-01-24	1	MMC	1		12	15	1	1	0	0	0	0	0	0	0		1	0	1	0	0	0	0	0	0	0	0	0	0	0	0	99	0		5	1
100	2019-01-24	1	MMC	3		36	14	2	0	0	1	0	0	0	0	0		0	0	0	0	1	0	0	0	0	0	0	0	0	0	0	100	1	CO-PACK		0
101	2019-01-24	1	MMC	1	1	13	11	1	0	0	0	0	0	0	0	1	COMMON COLD	1	0	1	0	0	0	0	0	0	0	0	0	0	0	0	101	0		5
102	2019-01-24	1	MMC	2		24	14.5	2	1	0	0	0	0	0	0	0		1	0	1	0	0	0	0	0	0	0	0	0	0	0	0	102	0		5
103	2019-01-24	1	MMC	1		12	10	2	0	0	0	0	0	0	0	1	COMMON COLD	1	0	1	0	0	0	0	0	0	0	0	0	0	0	0	103	0		5
104	2019-01-25	1	MMC	4		48		1	1	0	0	0	0	0	0	1	SKIN DISEASE	1	0	1	0	1	0	0	0	0	0	0	0	0	0	0	104	0		5	1
105	2019-01-25	1	MMC	4		48		1	0	0	0	0	0	0	0	1	SKIN ALLERGY	1	0	1	0	0	0	0	0	0	0	0	0	0	0	0	105	0		5	0
106	2019-01-25	1	MMC	1		12		1	1	0	0	0	0	0	0	0		1	0	1	0	0	0	0	0	0	0	0	0	0	0	0	106	0		5	0
107	2019-01-25	1	MMC	2		24	10	1	0	1	0	0	0	0	0	0		1	0	1	0	0	0	0	0	0	0	0	0	0	0	0	107	0		5
108	2019-01-25	1	MMC	1	2	14	12	1	0	0	0	0	0	0	0	1	MYOSTITIS	1	0	1	0	0	0	0	0	0	0	0	0	0	0	0	108	0		5	1
109	2019-01-25	1	MMC	2		24	10	1	0	0	0	0	0	0	0	1	MYOSTITIS	1	0	1	0	0	0	0	0	0	0	0	0	0	0	0	109	0		5	1
110	2019-01-25	1	MMC	1	2	14		2	0	0	1	0	0	0	0	1	COLIC	1	0	1	0	0	0	0	0	0	0	0	0	0	0	0	110	0		5	1
111	2019-01-25	1	MMC		6	6		2	0	0	0	0	0	0	0	1	COMMON COLD	1	0	1	0	0	0	0	0	0	0	0	0	0	0	0	111	0		5	1
112	2019-01-25	1	MMC		9	9	9.5	2	0	0	0	0	0	0	0	1	COMMON COLD	1	0	1	0	0	0	0	0	0	0	0	0	0	0	0	112	0		5	0
113	2019-01-25	1	MMC	2	1	25		2	0	1	0	0	0	0	0	1	BACTERIAL INFECTION	1	0	1	0	0	0	0	0	0	0	0	0	0	0	0	113	0		5	1
114	2019-01-25	1	MMC		11	11	10	1	0	0	1	0	0	0	0	0		1	0	1	0	1	0	0	0	0	0	0	0	0	0	0	114	1	CO-PACK	5	1
115	2019-01-25	1	MMC	5		60	24	2	0	0	0	0	0	0	0	1	COMMON COLD	1	0	1	0	0	0	0	0	0	0	0	0	0	0	0	115	0		5	0
116	2019-01-25	1	MMC		8	8		2	0	0	0	0	0	0	0	1	COMMON COLD	1	0	1	0	0	0	0	0	0	0	0	0	0	0	0	116	0		5	1
117	2019-01-25	1	MMC	1	3	15	9	2	1	0	0	0	0	0	0	0		1	0	1	0	0	0	0	0	0	0	0	0	0	0	0	117	0		5	0
118	2019-01-25	1	MMC		3	3	6.5	2	1	0	0	0	0	0	0	1	ORAL THRUSH	1	0	1	0	0	0	0	0	0	0	0	0	0	0	0	118	0		5	0
119	2019-01-25	1	MMC	1	10	22	10	2	1	0	0	0	0	0	0	0		1	0	1	0	0	0	0	0	0	0	0	0	0	0	0	119	0		5	1
120	2019-01-25	1	MMC	2		24	10	2	0	0	0	0	0	0	0	1	BODY SORES	1	0	1	0	0	0	0	0	0	0	0	0	0	0	0	120	0		5	1
121	2019-01-25	1	MMC	3		36		2	1	0	1	0	0	0	0	0		1	0	0	0	1	0	0	0	0	0	0	0	0	0	0	121	0		5	1
122	2019-01-25	1	MMC		7	7		1	0	0	0	0	0	0	0	1	COMMON COLD	1	0	1	0	0	0	0	0	0	0	0	0	0	0	0	122	0		5	0
123	2019-01-25	1	MMC	3		36	14	1	0	1	0	0	0	0	0	0		1	0	1	0	0	0	0	0	0	0	0	0	0	0	0	123	0		5
124	2019-01-25	1	MMC	4		48	14	2	0	0	0	0	0	0	0	1	COMMON COLD	1	0	1	0	0	0	0	0	0	0	0	0	0	0	0	124	0		5
125	2019-01-25	1	MMC	1	11	23	12	2	0	0	0	0	0	0	0	1	COMMON COLD	1	0	0	0	0	0	1	0	0	0	0	0	0	0	0	125	0		3	1
126	2019-01-25	1	MMC	1	1	13		1	0	0	0	0	0	0	0	1	COMMON COLD	1	0	1	0	0	0	0	0	0	0	0	0	0	0	0	126	0		5	1
127	2019-01-25	1	MMC	1	1	13	6	1	1	0	0	0	0	0	0	0		1	0	1	0	0	0	0	0	0	0	0	0	0	0	0	127	0		5	1
128	2019-01-25	1	MMC	2		24	11	2	0	0	0	0	0	0	0	1	COMMON COLD	1	0	1	0	0	0	0	0	0	0	0	0	0	0	0	128	0		5	1
129	2019-01-25	1	MMC		8	8		1	0	0	0	0	0	0	0	1	COMMON COLD	1	0	1	0	0	0	0	0	0	0	0	0	0	0	0	129	0		5	1
130	2019-01-25	1	MMC	4		48	15	2	0	0	0	1	0	0	0	0		1	0	0	0	0	0	1	0	0	0	0	0	0	0	0	130	0		3	1
131	2019-01-25	1	MMC	1		12		1	0	0	0	0	0	0	0	1	COMMON COLD	1	0	1	0	0	0	0	0	0	0	0	0	0	0	0	131	0		5	0
132	2019-01-25	1	MMC	5		60		1	0	0	0	0	0	0	0	1	PULPITIS	1	0	1	0	0	0	0	0	0	0	0	1	0	0	0	132	1	METRO	5	1
133	2019-01-25	1	MMC	4		48		1	0	0	0	0	0	0	0	1	SEPTIC TINEASIS	1	0	1	0	0	0	0	0	0	0	0	0	0	0	0	133	0		5	0
134	2019-01-25	1	MMC	2	1	25		1	0	0	0	0	0	0	0	1	DERMATITIS SEPTIC	1	0	1	0	0	0	0	0	0	0	0	0	0	0	0	134	0		5	1
135	2019-01-25	1	MMC	3		36		1	1	0	0	0	0	0	0	0		1	0	1	0	0	0	0	0	0	0	0	0	0	0	0	135	0		5	1
136	2019-01-25	1	MMC		4	4		2	1	0	0	0	0	0	0	0		1	0	1	0	0	0	0	0	0	0	0	0	0	0	0	136	0		5	0
137	2019-01-25	1	MMC	4		48		1	1	0	0	0	0	0	0	0		1	0	1	0	0	0	0	0	0	0	0	0	0	0	0	137	0		5
138	2019-01-25	1	MMC	1		12	10	2	0	0	1	0	0	0	0	1	COMMON COLD	1	0	1	0	1	0	0	0	0	0	0	0	0	0	0	138	1	CO-PACK	5	1
139	2019-01-25	1	MMC	1	1	13		1	0	0	1	0	0	0	0	1	COMMON COLD	1	0	1	0	1	0	0	0	0	0	0	0	0	0	0	139	1	CO-PACK	5
140	2019-01-25	1	MMC	1	1	13		1	0	0	0	0	0	0	0	1	ORAL RASH	1	0	0	0	0	0	1	0	0	0	0	0	0	0	0	140	0		5	0
141	2019-01-25	1	MMC	4		48		2	0	0	0	0	0	0	0	1	SCALP FUNGAL, COMMON COLD	1	0	1	0	0	0	0	0	0	0	0	0	0	0	0	141	0		5	0
142	2019-01-25	1	MMC	4		48	8.6	2	0	0	0	0	0	1	0	1	COMMON COLD	1	0	1	0	0	0	0	0	0	0	0	0	0	0	0	142	0		5	1
143	2019-01-25	1	MMC	1	8	20	16	1	1	0	0	0	0	0	0	0		1	0	1	0	0	0	0	0	0	0	0	0	0	0	0	143	0		5	0
144	2019-01-25	1	MMC	2		24	15	2	0	0	0	0	0	0	0	1	COMMON COLD	1	0	1	0	0	0	0	0	0	0	0	0	0	0	0	144	0		5	0
145	2019-01-25	1	MMC	1	1	13		1	1	0	0	0	0	0	0	0		1	0	1	0	0	0	0	0	0	0	0	0	0	0	0	145	0		5
146	2019-01-25	1	MMC	3		36		2	0	0	0	0	0	0	0	1	COMMON COLD	1	0	1	0	0	0	0	0	0	0	0	0	0	0	0	146	0		5	0
147	2019-01-25	1	MMC	1	9	21		1	0	0	0	0	0	0	0	1	COMMON COLD	1	0	1	0	0	0	0	0	0	0	0	0	0	0	0	147	0		5
148	2019-01-25	1	MMC	3		36		2	0	0	0	0	0	0	0	1	BACTERIAL CONJUNCTIVITS	1	0	1	0	0	0	0	0	0	0	0	0	0	0	0	148	0		5	0
149	2019-01-25	1	MMC	4		48		1	0	0	0	0	0	0	0	1	COMMON COLD	1	0	1	0	0	0	0	0	0	0	0	0	0	0	0	149	0		5	1
150	2019-01-25	1	MMC	2		24	10	2	0	1	0	0	0	0	0	0		1	0	1	0	0	0	0	0	0	0	0	0	0	0	0	150	0		3	0
151	2019-01-25	1	MMC	2		24		2	0	0	0	0	0	0	0	1	CHICKEN POX	1	0	1	0	0	0	0	0	0	0	0	0	0	0	0	151	0		5
152	2019-01-25	1	MMC	4		48		1	0	0	0	0	0	0	0	1	COMMON COLD	1	0	1	0	0	0	0	0	0	0	0	0	0	0	0	152	0		5	0
153	2019-01-25	1	MMC	3		36		1	1	0	0	0	0	0	0	0		1	0	1	0	0	0	0	0	0	0	0	0	0	0	0	153	0		5	1
154	2019-01-25	1	MMC	3		36		1	0	0	0	0	0	0	0	1	ECZEMA	1	0	1	0	0	0	0	0	0	0	0	0	0	0	0	154	0		5	0
155	2019-01-25	1	MMC	3		36		2	0	0	0	0	0	0	0	1	SAM	1	0	1	0	0	0	0	0	0	0	0	0	0	0	0	155	0		5	0
156	2019-01-25	1	MMC	4	6	54	15	2	0	0	0	0	0	0	0	1	ACUTE EAR INFECTION	1	0	0	0	0	0	0	0	0	0	1	0	0	0	0	156	1	AMPICLOX	5
157	2019-01-25	1	MMC	2		24		1	0	0	0	0	0	0	0	1	DERMATITIS	1	0	1	0	0	0	0	0	0	0	0	0	0	0	0	157	0		5	0
158	2019-01-25	1	MMC	1	1	13		2	0	0	1	0	0	0	0	0		1	0	1	0	0	0	0	0	0	0	0	0	0	0	0	158	0		5	0
159	2019-01-25	1	MMC	3		36		2	1	0	0	0	0	0	0	0		1	0	1	0	0	0	0	0	0	0	0	0	0	0	0	159	0		5	0
160	2019-01-25	1	MMC	1	1	13		1	1	0	0	0	0	0	0	0		1	0	1	0	0	0	0	0	0	0	0	0	0	0	0	160	0		5
161	2019-01-25	1	MMC	3		36		2	1	0	0	0	0	0	0	0		1	0	1	0	0	0	0	0	0	0	0	0	0	0	0	161	0		5	1
162	2019-01-25	1	MMC	2		24		2	0	0	0	0	0	0	0	1	FURANECLOSIS	1	0	1	0	0	0	0	0	0	0	0	0	0	0	0	162	0		5	0
163	2019-01-25	1	MMC		1	1		2	1	0	0	0	0	0	0	0		1	0	0	0	0	0	1	0	0	0	0	0	0	0	0	163	0		5
164	2019-01-25	1	MMC	1		12	11	2	0	0	0	0	0	0	0	1	BOIL, COMMON COLD	1	0	1	0	0	0	0	0	0	0	0	0	0	0	0	164	0		5	0
165	2019-01-25	1	MMC	4		48	18	1	0	0	0	0	0	0	0	1	COMMON COLD	1	0	1	0	0	0	0	0	0	0	0	0	0	0	0	165	0		5	0
166	2019-01-25	1	MMC	2		24	14	1	0	0	0	0	0	0	0	1	COMMON COLD	1	0	1	0	0	0	0	0	0	0	0	0	0	0	0	166	0		5	0
167	2019-01-25	1	MMC	3	10	46		1	0	0	0	0	0	0	0	1	COMMON COLD	1	0	1	0	0	0	0	0	0	0	0	0	0	0	0	167	1	TEO	5	0
168	2019-01-25	1	MMC	4		48	17	1	0	0	0	0	0	0	0	1	ECZEMA	1	0	1	0	0	0	0	0	0	0	0	0	0	0	0	168	0		5	0
169	2019-01-25	1	MMC		3	3		2	0	0	0	0	0	0	0	1	BOILS	1	0	1	0	0	0	0	0	0	0	0	0	0	0	0	169	0		5
170	2019-01-25	1	MMC	1		12	10	2	0	0	0	0	0	0	0	1	COMMON COLD	1	0	0	0	0	0	1	0	0	0	0	0	0	0	0	170	0		5	0
171	2019-01-25	1	MMC	1		12	11	1	1	0	0	0	0	0	0	0		1	0	1	0	0	0	0	0	0	0	0	0	0	0	0	171	0		5
172	2019-01-25	1	MMC	3		36		2	0	0	0	0	0	0	0	1	ENTERIC FEVER	0	0	0	0	1	0	0	0	0	0	0	0	0	0	0	172	1	CO-PACK		0
173	2019-01-25	1	MMC	2		24		1	0	0	0	0	0	0	0	1	COMMON COLD	1	0	1	0	0	0	0	0	0	0	0	0	0	0	0	173	0		5
174	2019-01-25	1	MMC	3		36		2	1	0	0	0	0	0	0	0		1	0	1	0	0	0	0	0	0	0	0	1	0	0	0	174	1	METRO	5	0
175	2019-01-25	1	MMC	1	2	14		1	1	0	0	0	0	0	0	1	VAGINAL CANDIDIAS	1	0	1	0	0	0	0	0	0	0	0	1	0	0	0	175	1	METRO	5
176	2019-01-25	1	MMC	3		36		2	1	0	0	0	0	0	0	0		1	0	1	0	0	0	0	0	0	0	0	0	0	0	0	176	0		5
177	2019-01-25	1	MMC	2	1	25		1	0	0	0	0	0	0	0	1	ECZEMA	1	0	0	0	1	0	0	0	0	0	0	0	0	0	0	177	0		5	1
178	2019-01-25	1	MMC		10	10		2	0	0	0	0	0	0	0	1	ATOPIC DERMATITIS	1	0	1	0	0	0	0	0	0	0	0	0	0	0	0	178	0		5
179	2019-01-25	1	MMC		4	4		1	0	0	0	0	0	0	0	1	COMMON COLD	1	0	1	0	0	0	0	0	0	0	0	0	0	0	0	179	0		5
180	2019-01-25	1	MMC	1	4	16		1	0	0	0	0	1	0	0	0		0	1	0	0	0	0	0	0	0	0	0	0	0	0	0	180	0			1
181	2019-01-25	1	MMC	3		36	12	2	1	0	0	0	0	0	0	0		1	0	1	0	0	0	0	0	0	0	0	0	0	0	0	181	0		5
182	2019-01-25	1	MMC	4	10	58		1	0	0	0	0	0	0	0	1	TOOTH EXTRACTION	1	0	1	0	0	0	0	0	0	0	0	1	0	0	0	182	1	METRO	5	1
183	2019-01-25	1	MMC	2		24	12	1	0	0	0	0	0	0	0	1	COMMON COLD, TINEASIS	1	0	1	0	1	0	0	0	0	0	0	0	0	0	0	183	0		5
184	2019-01-25	1	MMC	4	1	49	56	2	0	0	0	1	0	0	0	0		1	0	0	0	0	0	1	0	0	0	0	0	0	0	0	184	0		5	1
185	2019-01-25	1	MMC	2	1	25		1	0	0	0	0	0	0	0	1	SEPTIC NAIL	1	0	1	0	0	0	0	0	0	0	0	0	0	0	0	185	0		5	0
186	2019-01-25	1	MMC		10	10		1	0	0	0	0	0	0	0	1	SKIN FUNGAL INFECTION	1	0	0	0	1	0	0	0	0	0	0	0	0	0	0	186	0			1
187	2019-01-25	1	MMC	1		12		2	1	0	0	0	0	0	0	0		1	0	1	0	0	0	0	0	0	0	0	0	0	0	0	187	0		5
188	2019-01-25	1	MMC	1	2	14		2	1	0	0	0	0	0	0	0		1	0	0	0	0	0	1	0	0	0	0	0	0	0	0	188	0		5	0
189	2019-01-25	1	MMC	1		12		2	1	0	0	0	0	0	0	0		1	0	1	0	0	0	0	0	0	0	0	0	0	0	0	189	0		5	0
190	2019-01-25	1	MMC	1		12		1	0	0	1	0	0	0	0	0		1	0	1	0	1	0	0	0	0	0	0	0	0	0	0	190	1	CO-PACK	5
191	2019-01-25	1	MMC	3		36		2	1	0	0	0	0	0	0	1	CHICKEN POX	1	0	1	0	0	0	0	0	0	0	0	0	0	0	0	191	0		5
192	2019-01-25	1	MMC	1	3	15		1	1	0	0	0	0	0	0	0		1	0	1	0	0	0	0	0	0	0	0	0	0	0	0	192	0		5	0
193	2019-01-25	1	MMC	3		36		1	0	0	0	0	0	0	0	1	BACTERIAL INFECTION	1	0	0	0	1	0	0	0	0	0	0	0	0	0	0	193	0		4	1
194	2019-01-25	1	MMC		9	9		1	0	0	1	0	0	0	0	0		0	0	0	0	1	0	0	0	0	0	0	0	0	0	0	194	1	CO-PACK		1
195	2019-01-25	1	MMC	3		36		2	0	0	1	0	0	0	0	1	RESPIRATORY TRACT INFECTION	0	0	0	0	0	0	0	0	0	0	0	0	0	0	0	195	0
196	2019-01-25	1	MMC		11	11		1	1	0	0	0	0	0	0	0		0	0	0	0	0	0	0	0	0	0	0	0	0	0	0	196	0
197	2019-01-25	1	MMC	2		24		2	0	0	0	0	0	0	1	0		0	0	0	0	0	0	0	0	0	0	0	0	0	0	0	197	0			1
198	2019-01-25	1	MMC		9	9			1	0	0	0	0	0	0	0		1	0	1	0	0	0	0	0	0	0	0	0	0	0	0	198	0		5
199	2019-01-25	1	MMC		10	10			0	0	1	0	0	0	0	0		0	0	0	0	1	0	0	0	0	0	0	0	0	0	0	199	1	CO-PACK		1
200	2019-01-25	1	MMC		9	9		1	0	0	1	0	0	0	0	0		0	0	0	0	1	0	0	0	0	0	0	0	0	0	0	200	1	CO-PACK		1
201	2019-01-25	1	MMC		10	10		1	0	0	1	0	0	0	0	0		0	0	0	0	0	0	0	0	0	0	0	0	0	0	0	201	0			1
202	2019-01-25	1	MMC	2		24		1	1	0	0	0	0	0	0	0		1	0	1	0	0	0	0	0	0	0	0	0	0	0	0	202	0		5	0
203	2019-01-25	1	MMC	1	3	15		2	1	0	0	0	0	0	0	0		1	0	1	0	0	0	0	0	0	0	0	0	0	0	0	203	0		5	1
204	2019-01-25	1	MMC		9	9		2	1	0	0	0	0	0	0	0		1	0	1	0	0	0	0	0	0	0	0	0	0	0	0	204	0		5	1
205	2019-01-25	1	MMC		6	6		2	0	0	0	0	0	0	0	1	COMMON COLD	1	0	1	0	0	0	0	0	0	0	0	0	0	0	0	205	0		5	1
206	2019-01-25	1	MMC	2		24		1	0	0	0	0	0	0	0	1	SEPTIC EXTRA DIGITS	1	0	1	0	0	0	0	0	0	0	0	0	0	0	0	206	0		5	0
207	2019-01-25	1	MMC	4		48		2	1	0	0	0	0	0	0	0		1	0	1	0	0	0	0	0	0	0	0	0	0	0	0	207	0		5	1
208	2019-01-25	1	MMC	3		36		1	1	0	0	0	0	0	0	0		1	0	1	0	0	1	0	0	0	0	0	0	0	0	0	208	0		53	1
209	2019-01-25	1	MMC		7	7		1	0	0	0	0	0	0	0	1	CAPOLIS	1	0	0	0	1	0	0	0	0	0	0	0	0	0	0	209	0		10
210	2019-01-25	1	MMC	3		36		1	0	0	0	0	0	0	0	1	COMMON COLD	1	0	1	0	0	0	0	0	0	0	0	0	0	0	0	210	0		5	1
211	2019-01-25	1	MMC	1		12		1	1	0	0	0	0	0	0	0		1	0	1	0	0	0	0	0	0	0	0	0	0	0	0	211	0			1
212	2019-01-25	1	MMC		10	10		2	1	0	0	0	0	0	0	0		1	0	1	0	0	0	0	0	0	0	0	0	0	0	0	212	0			1
213	2019-01-25	1	MMC		6	6		1	0	0	1	0	0	0	0	0		0	0	0	0	1	0	0	0	0	0	0	0	0	0	0	213	1	CO-PACK		0
214	2019-01-25	1	MMC		4	4		2	1	0	0	0	0	0	0	0		1	0	1	0	0	0	0	0	0	0	0	0	0	0	0	214	0		5	1
215	2019-01-25	1	MMC	3		36		2	0	0	1	0	0	0	0	0		1	0	0	1	0	0	0	0	0	0	0	0	0	0	0	215	0		2	0
216	2019-01-25	1	MMC	2		24		2	0	0	0	0	0	0	0	1	RESPIRATORY TRACT INFECTION	0	0	0	0	0	0	0	0	0	0	0	0	0	0	0	216	0			1
217	2019-01-25	1	MMC	1	5	17		2	0	0	0	0	0	0	0	1	RESPIRATORY TRACT INFECTION	0	0	0	0	0	0	0	0	0	0	0	0	0	0	0	217	0			1
218	2019-01-25	1	MMC		9	9		2	0	0	1	0	0	0	0	1	COMMON COLD	0	0	0	0	1	0	0	0	0	0	0	0	0	0	0	218	1	CO-PACK
219	2019-01-25	1	MMC	4		48		1	1	0	0	0	0	0	0	1	COLD	1	0	1	0	0	0	0	0	0	0	0	0	0	0	0	219	0			1
220	2019-01-25	1	MMC	2		24	13	1	1	0	0	0	0	0	0	0		1	0	1	0	0	0	0	0	0	0	0	0	0	0	0	220	0		5	1
221	2019-01-25	1	MMC	3		36	15	2	0	0	0	0	0	0	0	1	CHICKEN POX	0	0	0	0	1	0	0	0	0	0	0	0	0	0	0	221	1	COTRIMOZOLE		0
222	2019-01-25	1	MMC	1		12	12	2	1	0	0	0	0	0	0	0		1	0	1	0	0	0	0	0	0	0	0	0	0	0	0	222	0		5	1
223	2019-01-25	1	MMC		2	2		1	0	0	1	0	0	0	0	0		0	0	0	0	1	0	0	0	0	0	0	0	0	0	0	223	1	CO-PACK		0
224	2019-01-25	1	MMC		5	5		1	0	0	0	0	0	0	0	1	CHICKEN POX	0	0	0	0	0	0	0	0	0	0	0	0	0	0	0	224	0
225	2019-01-25	1	MMC	3	9	45		2	0	1	0	0	0	0	0	0		0	0	0	0	0	0	0	0	0	0	0	0	0	0	0	225	0			0
226	2019-01-25	1	MMC	1		12		2	0	0	1	0	0	0	0	0		0	0	0	0	0	0	0	0	0	0	0	0	0	0	0	226	0			0
227	2019-01-25	1	MMC	2		24		1	0	0	0	0	1	0	0	0		0	0	0	0	0	0	0	0	0	0	0	0	0	0	0	227	0			1
228	2019-01-25	1	MMC	4		48		1	1	0	0	0	0	0	0	0		1	0	1	0	0	0	0	0	0	0	0	0	0	0	0	228	0		5	1
229	2019-01-25	1	MMC	2	9	33		2	0	0	0	0	0	0	0	1	SUSPECTED MEASLES	1	0	1	0	0	0	0	0	0	0	0	0	0	0	0	229	0		5	0
230	2019-01-25	1	MMC	4	8	56		1	0	0	0	0	0	0	0	1	SUSPECTED MEASLES	1	0	1	0	0	0	0	0	0	0	0	0	0	0	0	230	0		5	0
231	2019-01-25	1	MMC	4		48		2	1	0	0	0	0	0	0	0		1	0	1	0	0	0	0	0	0	0	0	0	0	0	0	231	0		3	0
231	2019-01-25	1	MMC		4	4		1	1	0	0	0	0	0	0	0		1	0	1	0	0	0	0	0	0	0	0	0	0	0	0	231	0		5	1
232	2019-01-25	0	KAKOBA	3		36		1	0	0	0	0	0	0	0	1	COMMON COLD	1	0	1	0	0	0	0	0	0	0	0	0	0	0	0	232	0		5	0
233	2019-01-25	1	MMC	3		36		2	1	0	0	0	0	0	0	0		1	0	1	0	0	0	0	0	0	0	0	0	0	0	0	233	0		5	1
233	2019-01-25	0	KAKOBA	1		12		1	0	0	0	0	0	0	0	1	COMMON COLD	1	0	1	0	0	0	0	0	0	0	0	0	0	0	0	233	0		5
234	2019-01-25	1	MMC	1		12		1	1	0	0	0	0	0	0	0		1	0	1	0	0	0	0	0	0	0	0	0	0	0	0	234	0		5	0
234	2019-01-25	0	KAKOBA	3		36		1	0	0	0	0	0	0	0	1	COMMON COLD	1	0	1	0	0	0	0	0	0	0	0	0	0	0	0	234	0		5	1
235	2019-01-25	1	MMC	3		36		1	1	0	0	0	0	0	0	0		1	0	0	0	0	0	0	1	0	0	0	0	0	0	0	235	0		3	0
235	2019-01-25	0	KAKOBA	1		12		2	0	0	0	0	0	0	0	1	COMMON COLD	1	0	1	0	0	0	0	0	0	0	0	0	0	0	0	235	0		5	1
236	2019-01-25	1	MMC		9	9		2	0	0	0	0	0	0	0	1	SEPTICEAMIA	1	0	1	0	0	0	0	0	0	0	0	0	0	0	0	236	0		5	1
236	2019-01-25	0	KAKOBA	1		12	5.1	2	0	0	0	0	0	0	0	1	TINEA CAPITIS	1	0	1	0	0	0	0	0	0	0	0	0	0	0	0	236	0		6	0
237	2019-01-25	1	MMC		6	6		2	0	0	0	0	0	0	0	1	MYLAGIA	0	0	0	0	0	0	0	0	0	0	0	0	0	0	0	237	0			1
237	2019-01-25	0	KAKOBA		8	8		1	0	0	1	0	0	0	0	0		1	0	0	0	1	0	0	0	0	0	0	0	0	0	0	237	0			1
238	2019-01-25	1	MMC		2	2		1	0	0	1	0	0	0	0	0		0	0	0	0	1	0	0	0	0	0	0	0	0	0	0	238	1	CO-PACK		1
238	2019-01-25	0	KAKOBA	4		48	15.5	2	1	0	0	0	0	0	0	0		1	0	1	0	0	0	0	0	0	0	0	0	0	0	0	238	0		5	0
239	2019-01-25	1	MMC	1		12		2	1	0	0	0	0	0	0	0		1	0	1	0	0	0	0	0	0	0	0	0	0	0	0	239	0		5	0
239	2019-01-25	0	KAKOBA	4		48	15.8	2	1	0	0	0	0	0	0	0		1	0	1	0	0	0	0	0	0	0	0	0	0	0	0	239	0		5	0
240	2019-01-25	0	KAKOBA	1	1	13	7.8	1	0	1	0	0	0	0	0	0		1	0	1	0	0	0	0	0	0	0	0	0	0	0	0	240	0		5	0
240	2019-01-25	0	KAKOBA		10	10	9	1	1	0	1	0	0	0	0	1	COMMON COLD	1	0	1	0	0	0	0	0	0	0	0	0	0	0	0	240	0		5	0
241	2019-01-25	0	KAKOBA	2		24	11.8	1	1	0	0	0	0	0	0	0		1	0	1	0	0	0	0	0	0	0	0	0	0	0	0	241	0		5	0
241	2019-01-25	0	KAKOBA	2		24		1	0	0	0	0	0	0	0	1	COMMON COLD	1	0	1	0	0	0	0	0	0	0	0	0	0	0	0	241	0		5	1
242	2019-01-25	0	KAKOBA		6	6	54	2	0	0	0	0	0	0	0	1	DERMATITIS, COMMON COLD	1	0	1	0	0	0	0	0	0	0	0	0	0	0	0	242	0		5	0
242	2019-01-25	0	KAKOBA	3		36		1	0	0	1	0	0	0	0	0		0	0	0	0	0	0	0	0	0	0	0	0	0	0	0	242	0			0
243	2019-01-28	0	NDEIJA	1		12		1	0	1	0	0	0	0	0	0		1	0	1	0	0	0	0	0	0	0	0	0	0	0	0	243	0		5	0
243	2019-01-25	0	KAKOBA	2		24	9.9	2	0	0	0	0	0	0	0	1	SUSPECTED MEASLES	1	0	1	0	0	0	0	0	0	0	0	0	0	0	0	243	0		5	0
244	2019-01-25	1	MMC	4		48		2	0	0	0	0	0	0	0	1	FUNGAL INFECTION	1	0	0	0	1	0	0	0	0	0	0	0	0	0	0	244	0		3	0
244	2019-01-25	0	KAKOBA	4		48		2	0	0	0	0	0	0	0	1	SUSPECTED MEASLES	1	0	1	0	0	0	0	0	0	0	0	0	0	0	0	244	1	TEO		0
245	2019-01-28	0	NDEIJA	1		12		1	0	1	0	0	0	0	0	0		1	0	0	0	0	0	1	0	0	0	0	0	0	0	0	245	0		5	1
245	2019-01-25	0	KAKOBA	4		48		1	0	0	0	0	0	0	0	1	VAGINAL CANDIDA	1	0	1	0	1	0	0	0	0	0	0	0	0	0	0	245	0		5	0
246	2019-01-28	0	NDEIJA		7	7		2	0	1	0	0	0	0	0	0		1	0	0	0	1	0	0	0	0	0	0	0	0	0	0	246	0		5	1
246	2019-01-25	0	KAKOBA	1		12		1	1	0	0	0	0	0	0	0		1	0	1	0	0	0	0	0	0	0	0	0	0	0	0	246	0		5	1
247	2019-01-28	0	NDEIJA		9	9		2	0	1	0	0	0	0	0	0		1	0	0	0	1	0	0	0	0	0	0	0	0	0	0	247	0		5	1
247	2019-01-25	0	KAKOBA	1		12		2	1	0	1	0	0	0	0	0		0	0	0	0	0	0	0	0	0	0	0	0	0	0	0	247	0			0
248	2019-01-28	0	NDEIJA		5	5		1	0	0	0	0	0	0	0	1	SKIN RASH	1	0	0	0	0	0	1	0	0	0	0	0	0	0	0	248	0		7	0
248	2019-01-25	0	KAKOBA		8	8		2	0	0	0	0	0	0	0	1	COMMON COLD	1	0	0	0	1	0	0	0	0	0	0	0	0	0	0	248	1	TEO	5	1
249	2019-01-28	0	NDEIJA	2	9	33		2	0	0	0	0	0	0	0	1	WOUNDS	1	0	1	0	0	0	0	0	0	0	0	0	0	0	0	249	0		5	0
249	2019-01-25	0	KAKOBA	1	6	18		1	0	0	0	0	0	0	0	1	COMMON COLD	1	0	1	0	0	0	0	0	0	0	0	0	0	0	0	249	1	TEO	5	0
250	2019-01-28	0	NDEIJA	1		12		1	0	0	0	0	0	0	0	1	WOUNDS	1	0	1	0	0	0	0	0	0	0	0	0	0	0	0	250	0		5	0
250	2019-01-25	0	KAKOBA		5	5		1	0	0	0	0	0	0	0	1	COMMON COLD	1	0	0	0	1	0	0	0	0	0	0	0	0	0	0	250	0		5	0
251	2019-01-28	0	NDEIJA	3		36		1	0	1	0	0	0	0	0	1	CONJUNCTIVITIS	1	0	1	0	0	0	0	0	0	0	0	0	0	0	0	251	1	TEO	5	0
251	2019-01-25	0	KAKOBA	2		24		2	0	0	1	0	0	0	0	0		0	0	0	0	0	0	0	0	0	0	0	0	0	0	0	251	0			0
252	2019-01-28	0	NDEIJA	3		36		2	0	1	0	0	0	0	0	0		1	0	0	0	1	0	0	0	0	0	0	0	0	0	0	252	0		5	0
252	2019-01-25	0	KAKOBA	4		48		2	0	0	0	0	0	0	0	1	FUNGAL INFECTION	1	0	0	0	1	0	0	0	0	0	0	0	0	0	0	252	0		14	0
253	2019-01-28	0	NDEIJA	1	1	13		2	0	1	0	0	0	0	0	0		1	0	1	0	0	0	0	0	0	0	0	0	0	0	0	253	0		5	0
253	2019-01-25	0	KAKOBA		10	10		2	1	0	0	0	0	0	0	0		1	0	1	0	0	0	0	0	0	0	0	0	0	0	0	253	0		5	0
254	2019-01-28	0	NDEIJA	1	8	20		2	0	1	1	0	0	0	0	0		1	0	1	0	0	0	0	0	0	0	0	0	0	0	0	254	0		5	0
254	2019-01-25	0	KAKOOBA	1	8	20		1	0	0	0	0	0	0	0	1	COUGH, FLUE	1	0	1	0	0	0	0	0	0	0	0	0	0	0	0	254	0		5	0
255	2019-01-28	0	NDEIJA	1	8	20		2	0	1	0	0	0	0	0	0		1	0	0	0	1	0	0	0	0	0	0	0	0	0	0	255	0		5	0
255	2019-01-25	0	KAKOBA		9	9		1	0	0	0	0	0	0	0	1	FLUE, COUGH	1	0	1	0	0	0	0	0	0	0	0	0	0	0	0	255	0		5
256	2019-01-28	0	NDEIJA	1	3	15		1	0	1	0	0	0	0	0	0		1	0	0	0	1	0	0	0	0	0	0	0	0	0	0	256	0		5	0
256	2019-01-25	0	KAKOBA	1		12		1	1	0	0	0	0	0	0	0		1	0	1	0	0	0	0	0	0	0	0	0	0	0	0	256	0		5	0
257	2019-01-25	0	KAKOBA	1		12		1	0	0	0	0	0	0	0	1	RING WORMS	1	0	0	0	1	0	0	0	0	0	0	0	0	0	0	257	0		14	1
258	2019-01-28	0	NDEIJA	2	9	33		2	0	1	0	0	0	0	0	0		1	0	0	0	1	0	0	0	0	0	0	0	0	0	0	258	0		5	0
258	2019-01-25	0	KAKOBA	1		12		2	1	0	1	0	0	0	0	0		1	0	1	0	0	0	0	0	0	0	0	0	0	0	0	258	0		5	0
259	2019-01-28	0	NDEIJA	3	2	38		2	0	1	0	0	0	0	0	0		1	0	1	0	0	0	0	0	0	0	0	0	0	0	0	259	0		5	1
259	2019-01-25	0	KAKOBA		4	4		2	0	0	1	0	0	0	0	0		1	0	1	0	0	0	0	0	0	0	0	1	0	0	0	259	1	METRO	5	1
260	2019-01-28	0	NDEIJA	1	6	18		1	0	1	0	0	0	0	0	0		1	0	1	0	0	0	0	0	0	0	0	0	0	0	0	260	0		5	0
260	2019-01-25	0	KAKOBA	2		24		2	0	0	0	0	0	0	0	1	COMMON COLD	1	0	1	0	0	0	0	0	0	0	0	0	0	0	0	260	0		5	0
261	2019-01-28	0	NDEIJA	1	5	17		1	0	1	1	0	0	0	0	0		1	0	0	0	1	0	0	0	0	0	0	0	0	0	0	261	0		5	0
261	2019-01-25	0	KAKOBA	2	6	30		1	0	0	0	0	0	0	0	1	COMMON COLD	1	0	1	0	0	0	0	0	0	0	0	0	0	0	0	261	0		5
262	2019-01-28	0	NDEIJA	1	9	21		1	0	0	0	0	0	0	0	1	CHICKEN POX	1	0	1	0	0	0	0	0	0	0	0	0	0	0	0	262	0		5	1
262	2019-01-25	0	KAKOBA	2		24		1	0	0	0	0	0	0	1	0		0	0	0	0	0	0	0	0	0	0	0	1	0	0	0	262	1	METRO		1
263	2019-01-28	0	NDEIJA		7	7		1	0	1	0	0	0	0	0	0		1	0	0	0	1	0	0	0	0	0	0	0	0	0	0	263	0		5	0
263	2019-01-25	0	KAKOBA		5	5		1	0	0	0	0	0	0	0	1	COMMON COLD	1	0	1	0	0	0	0	0	0	0	0	0	0	0	0	263	0		5	0
264	2019-01-28	0	NDEIJA	3		36		2	0	0	0	0	0	0	0	1	SKIN DISEASE	1	0	1	0	0	0	0	0	0	0	0	0	0	0	0	264	0		5	1
264	2019-01-25	0	KAKOBA		11	11		2	0	0	0	0	0	0	0	1	COMMON COLD	1	0	0	0	1	0	0	0	0	0	0	0	0	0	0	264	0		5	0
265	2019-01-28	0	NDEIJA	1	2	14		1	0	1	1	0	0	0	0	0		1	0	0	0	1	0	0	0	0	0	0	0	0	0	0	265	0		5
265	2019-01-25	0	KAKOBA	2		24		1	0	0	0	0	0	0	0	1	MEASLES	1	0	1	0	0	0	0	0	0	0	0	0	0	0	0	265	1	TEO	5	1
266	2019-01-28	0	NDEIJA	2	1	25		2	0	1	0	0	0	0	0	0		1	0	0	0	1	0	0	0	0	0	0	0	0	0	0	266	0		5	0
266	2019-01-25	0	KAKOBA		7	7		1	0	1	0	0	0	0	0	0		1	0	0	0	1	0	0	0	0	0	0	0	0	0	0	266	0		5	0
267	2019-01-28	0	NDEIJA	2		24		1	0	1	0	0	0	0	0	0		1	0	1	0	0	0	0	0	0	0	0	0	0	0	0	267	0		5	1
267	2019-01-25	0	KAKOBA	4		48	17.9	2	0	0	0	0	0	0	0	1	COMMON COLD	1	0	1	0	0	0	0	0	0	0	0	0	0	0	0	267	0		5	1
268	2019-01-28	0	NDEIJA	3	8	44		1	0	1	0	0	0	0	0	0		1	0	0	0	1	0	0	0	0	0	0	0	0	0	0	268	0		5	0
268	2019-01-25	0	KAKOBA	4		48	16.9	2	0	0	0	0	0	0	0	1	SKIN DISEASE	1	0	0	0	0	0	0	0	0	0	0	0	0	0	0	268	0		5
269	2019-01-28	0	NDEIJA	4	0	48		2	0	1	0	0	0	0	0	1	HELMINTHIASIS	1	0	0	0	1	0	0	0	0	0	0	0	0	0	0	269	0		5	1
269	2019-01-25	0	KAKOBA		4	4	7	2	0	0	0	0	0	0	0	1	BACTERIAL INFECTION, FOOD POISONING	1	0	1	0	0	0	0	0	0	0	0	0	0	0	0	269	0		5
270	2019-01-28	0	NDEIJA	4	6	54		2	0	0	0	0	0	0	0	1	FUNGAL INFECTION	0	0	0	0	0	0	0	0	0	0	0	0	0	0	0	270	0		3	1
270	2019-01-25	0	KAKOBA	3		36	14.5	1	0	0	0	0	0	0	0	1	MEASLES	1	0	1	0	0	0	0	0	0	0	0	0	0	0	0	270	0		5	0
271	2019-01-28	0	NDEIJA	0	10	10			0	0	1	0	0	0	0	0		0	0	0	0	1	0	0	0	0	0	0	0	0	0	0	271	1	COTRIMOXAZOLE		0
271	2019-01-28	0	NDEIJA	0	10	10		2	0	1	0	0	1	0	0	0		0	0	0	0	0	0	0	0	0	0	0	0	0	0	0	271	0			1
271	2019-01-25	0	KAKOBA	2		24	11.2	2	0	0	0	0	0	0	0	1	COUGH	1	0	1	0	0	0	0	0	0	0	0	0	0	0	0	271	0		5	0
272	2019-01-25	0	KAKOBA	2		24		2	0	0	0	0	0	0	0	1	SKIN INFECTION, COUGH	1	0	1	0	0	0	0	0	0	0	0	0	0	0	0	272	0		5	0
273	2019-01-28	0	NDEIJA	2	4	28		2	0	1	0	0	0	0	0	0		0	0	0	0	0	0	0	0	0	0	0	0	0	0	0	273	0			0
273	2019-01-25	0	KAKOBA	1		12		1	0	1	0	0	0	0	0	1	HELMINTHIASIS	1	0	1	0	0	0	0	0	0	0	0	0	0	0	0	273	0		5	0
274	2019-01-28	0	NDEIJA		6	6		2	0	1	0	0	0	0	0	0		0	0	0	0	0	0	0	0	0	0	0	0	0	0	0	274	0			1
274	2019-01-25	0	KAKOBA	4	1	49		2	0	1	0	0	0	0	0	0		1	0	1	0	0	0	0	0	0	0	0	0	0	0	0	274	0		5
275	2019-01-28	0	NDEIJA	3		36		2	0	1	0	0	0	0	0	0		0	0	0	0	0	0	0	0	0	0	0	0	0	0	0	275	0
275	2019-01-25	0	KAKOBA		6	6		1	0	0	0	0	1	0	0	0		0	0	0	0	0	0	0	0	0	0	0	0	0	0	0	275	0			0
276	2019-01-28	0	NDEIJA		6	6		2	0	1	0	0	0	0	0	0		0	0	0	0	0	0	0	0	0	0	0	0	0	0	0	276	0			0
276	2019-01-25	0	KAKOBA	4		48	15.6	1	0	0	0	0	0	0	0	1	SUSPECTED MEASLES	1	0	1	0	0	0	0	0	0	0	0	0	0	0	0	276	0		5	0
277	2019-01-28	0	NDEIJA		10	10		2	0	0	1	0	0	0	0	0		0	0	0	0	0	0	0	0	0	0	0	0	0	0	0	277	0			0
277	2019-01-25	0	KAKOBA		9	9		1	1	0	0	0	0	0	0	1	CONJUNCTIVITIS	1	0	1	0	0	0	0	0	0	0	0	0	0	0	0	277	1	TEO	5	0
278	2019-01-28	0	NDEIJA	5		60		2	0	0	0	0	1	0	0	0		1	1	1	0	0	0	0	0	0	0	0	0	0	0	0	278	0		5	0
278	2019-01-25	0	KAKOBA	3		36		1	0	0	0	0	0	0	0	1	CELLULITIS	1	0	1	0	0	0	0	0	0	0	0	0	0	0	0	278	0		5	0
279	2019-01-28	0	NDEIJA	1		12		2	0	1	0	0	0	0	0	1		0	0	0	0	0	0	0	0	0	0	0	0	0	0	0	279	0			0
280	2019-01-28	0	NDEIJA	3		36		2	0	1	0	0	0	0	0	0		0	0	0	0	0	0	0	0	0	0	0	0	0	0	0	280	0			0
280	2019-01-25	0	KAKOBA		9	9	8	1	1	0	0	0	0	0	0	0		1	0	1	0	0	0	0	0	0	0	0	0	0	0	0	280	0		5	1
281	2019-01-28	1	BUGAMBA		2	2	3	1	0	0	0	0	0	0	0	1	COMMON COLD	0	0	0	0	0	0	0	0	0	0	0	0	0	0	0	281	0
281	2019-01-28	0	NDEIJA		7	7		1	0	1	0	0	0	0	0	0		0	0	0	0	0	0	0	0	0	0	0	0	0	0	0	281	0			0
281	2019-01-25	0	KAKOBA	2		24		2	1	0	0	0	0	0	0	1	COMMON COLD	1	0	1	0	0	0	0	0	0	0	0	0	0	0	0	281	0		5	0
282	2019-01-28	0	NDEIJA		9	9		1	1	0	0	0	0	0	0	0		1	0	1	0	0	0	0	0	0	0	0	0	0	0	0	282	0		5	0
282	2019-01-25	0	KAKOBA	2		24	14.8	1	0	1	0	0	0	0	0	0		1	0	0	0	1	0	0	0	0	0	0	0	0	0	0	282	0		5	1
283	2019-01-28	0	NDEIJA	2	7	31		2	0	1	1	0	0	0	0	0		0	0	0	0	1	0	0	0	0	0	0	1	0	0	0	283	1	METRO, COTRIMOXAZOLE		1
283	2019-01-25	0	KAKOBA	2		24	12.8	2	0	0	0	1	0	0	0	0		1	0	1	0	0	0	0	0	0	0	0	0	0	0	0	283	0		5	1
284	2019-01-28	0	NDEIJA	1	3	15		1	0	1	0	0	0	0	0	0		1	0	0	0	1	0	0	0	0	0	0	0	0	0	0	284	1	TEO	5	1
284	2019-01-25	0	KAKOBA		10	10	9.2	2	0	0	1	0	0	0	0	0		1	0	1	0	0	0	0	0	0	0	0	0	0	0	0	284	0		5	1
285	2019-01-28	1	BUGAMBA	4	0	48	13	2	0	0	0	0	0	0	0	1	MEASLES	0	0	0	0	1	0	0	0	0	0	0	0	0	0	0	285	1	COTRIMOXAZOLE		1
285	2019-01-25	0	KAKOBA	2	2	26	12.4	1	1	0	1	0	0	0	0	0		1	0	1	0	0	0	0	0	0	0	0	0	0	0	0	285	0		5	1
286	2019-01-28	1	BUGAMBA		1	1	4.5	1	0	0	0	0	0	0	0	1	CONJUCTIVITIS	0	0	0	0	0	0	0	0	0	0	0	0	0	0	0	286	1	TEO		1
286	2019-01-25	0	KAKOBA	1	7	19	14.5	1	0	0	0	0	0	0	0	1	COMMON COLD	1	0	0	0	1	0	0	0	0	0	0	0	0	0	0	286	0		5	1
287	2019-01-25	0	KAKOBA		9	9		1	1	0	1	0	0	0	0	0		1	0	1	0	0	0	0	0	0	0	0	0	0	0	0	287	0		5	0
288	2019-01-28	1	BUGAMBA	4	6	54	18	2	0	1	0	0	0	0	0	0		0	0	0	0	1	0	0	0	0	0	0	0	0	0	0	288	1	COTRIMOXAZOLE		1
288	2019-01-25	0	KAKOBA	1	1	13		2	0	0	0	0	0	0	0	1	COMMON COLD	1	0	1	0	0	0	0	0	0	0	0	0	0	0	0	288	0		5
289	2019-01-28	1	BUGAMBA	3	6	42	14	2	0	0	0	0	0	0	0	1	MEASLES	1	0	1	0	0	1	0	0	0	0	0	0	0	0	0	289	0		5	0
289	2019-01-25	0	KAKOBA		3	3		1	1	0	0	0	0	0	0	0		1	0	1	0	0	0	0	0	0	0	0	0	0	0	0	289	0		5	1
290	2019-01-28	1	BUGAMBA	1	1	13	13	1	1	0	1	0	0	0	0	0		1	0	1	0	0	0	0	0	0	0	0	0	0	0	0	290	0		5	0
290	2019-01-25	0	KAKOBA	2	1	25		2	0	0	0	0	0	1	0	0		1	0	1	0	0	0	0	0	0	0	0	0	0	0	0	290	0		5
291	2019-01-28	1	BUGAMBA	1	4	16	7	1	0	1	1	0	0	0	0	1	CONJUCTIVITIS	1	0	1	0	0	0	0	0	0	0	0	0	0	0	0	291	0		5	0
291	2019-01-25	0	KAKOBA	4		48		1	0	0	0	0	0	0	0	1	SKIN INFECTION, COUGH	1	0	1	0	0	0	0	0	0	0	0	0	0	0	0	291	0		5	1
292	2019-01-28	1	BUGAMBA	2	6	30	10	2	0	1	1	0	0	0	0	0		1	0	1	0	0	0	0	0	0	0	0	0	0	0	0	292	0		5	0
292	2019-01-25	0	KAKOBA		8	8	8.6	1	1	0	0	0	0	0	0	0		1	0	1	0	0	0	0	0	0	0	0	0	0	0	0	292	0		5	0
293	2019-01-28	1	BUGAMBA	2	2	26	8		0	0	0	0	0	0	0	1	SAM	1	0	1	0	0	0	0	0	0	0	0	0	0	0	0	293	0		5	0
293	2019-01-25	0	KAKOBA		7	7	8	2	1	0	0	0	0	0	0	0		1	0	1	0	0	0	0	0	0	0	0	0	0	0	0	293	0		5
294	2019-01-28	1	BUGAMBA	0	6	6	9	2	1	0	0	0	0	0	0	0		1	0	1	0	0	0	0	0	0	0	0	0	0	0	0	294	0		5	0
294	2019-01-25	0	KAKOBA	1		12	8.5	2	0	0	0	0	0	0	0	1	COUGH, COLD	1	0	0	0	1	0	0	0	0	0	0	0	0	0	0	294	0		5	0
295	2019-01-28	1	BUGAMBA	3	0	36	14	1	0	1	0	0	0	0	0	0		1	0	1	0	0	0	0	0	0	0	0	0	0	0	0	295	0		5	0
295	2019-01-25	0	KAKOBA	1		12	4.4	1	1	0	0	0	0	0	0	0		1	0	1	0	0	0	0	0	0	0	0	0	0	0	0	295	0		5	0
296	2019-01-28	1	BUGAMBA	0	5	5	5	1	1	0	0	0	0	0	0	0		1	0	0	1	0	0	0	0	0	0	0	0	0	0	0	296	0		7	1
296	2019-01-25	0	KAKOBA	3		36		1	1	0	0	0	0	0	0	0		1	0	1	0	0	0	0	0	0	0	0	0	0	0	0	296	1	TEO	5	0
297	2019-01-28	1	BUGAMBA	1	6	18	8	2	1	0	0	0	0	0	0	0		1	0	1	0	0	0	0	0	0	0	0	0	0	0	0	297	0		5
297	2019-01-25	0	KAKOBA	2	1	25	12	2	0	1	0	0	0	0	0	0		1	0	0	0	1	0	0	0	0	0	0	0	0	0	0	297	0		5	0
298	2019-01-28	1	BUGAMBA	1	6	18	9	2	1	0	0	0	0	0	0	0		1	0	1	0	0	0	0	0	0	0	0	0	0	0	0	298	0		5	0
298	2019-01-25	0	KAKOBA		6	6	8	1	1	0	0	0	0	0	0	1	COMMON COLD	1	0	1	0	0	0	0	0	0	0	0	0	0	0	0	298	0		5	0
299	2019-01-28	1	BUGAMBA	2	6	30	11	1	0	0	1	0	0	0	0	0		0	0	0	0	0	0	0	0	0	0	0	0	0	0	0	299	0			0
299	2019-01-25	0	KAKOBA		1	1	6	1	0	0	0	0	0	0	0	1	INFECTED UMBRICAL CORD	1	0	1	0	0	0	0	0	0	0	0	0	0	0	0	299	1	NEOMYCLINE CREAM	5	1
300	2019-01-28	1	BUGAMBA	1	6	18	12	1	1	0	0	0	0	0	0	0		1	0	1	0	0	0	0	0	0	0	0	0	0	0	0	300	0			0
300	2019-01-25	0	KAKOBA		10	10		1	1	0	0	0	0	0	0	0		1	0	1	0	0	0	0	0	0	0	0	0	0	0	0	300	0		5	0
301	2019-01-28	1	BUGAMBA	1	10	22	10	1	0	0	1	0	0	0	0	0		0	0	0	0	0	0	0	0	0	0	0	1	0	0	0	301	1	METRO		1
301	2019-01-25	0	KAKOBA	1	7	19		2	1	0	0	0	0	0	0	0		1	0	1	0	0	0	0	0	0	0	0	0	0	0	0	301	0		5	1
302	2019-01-28	1	BUGAMBA	1	2	14	6	2	0	1	0	0	0	0	0	0		1	0	1	0	0	0	0	0	0	0	0	0	0	0	0	302	0		5	0
302	2019-01-25	0	KAKOBA		9	9		1	1	0	0	0	0	0	0	0		1	0	1	0	0	0	0	0	0	0	0	0	0	0	0	302	1	TEO	5	0
303	2019-01-28	1	BUGAMBA	1	5	17	15	2	0	0	0	0	0	1	0	0		1	0	1	0	0	0	0	0	0	0	0	0	0	0	0	303	0		7	0
303	2019-01-25	0	KAKOBA	4		48		2	1	0	0	0	0	0	0	1	COMMON COLD	1	0	1	0	0	0	0	0	0	0	0	0	0	0	0	303	0		5	0
304	2019-01-28	1	BUGAMBA	3	6	42	15	1	1	0	0	0	0	0	0	0		1	0	0	0	0	0	0	0	0	0	0	0	0	0	0	304	0		5	0
304	2019-01-25	0	KAKOBA	1	2	14		1	1	0	0	0	0	0	0	0		1	0	1	0	0	0	0	0	0	0	0	0	0	0	0	304	0		5	0
305	2019-01-28	1	BUGAMBA	2	3	27	10	2	1	0	0	0	0	0	0	1	SUSPECTED MEASLES, CONJUNCTIVITIS	1	0	1	0	0	0	0	0	0	0	0	0	0	0	0	305	1	TEO	5	0
305	2019-01-25	0	KAKOBA	4		48		1	0	0	0	0	0	0	0	1	COMMON COLD	1	0	1	0	0	0	0	0	0	0	0	0	0	0	0	305	0		5	0
306	2019-01-28	1	BUGAMBA	5		60	22	1	0	1	0	0	0	0	0	1	ALLERGY	1	0	0	0	0	0	0	0	0	0	0	0	0	0	0	306	0		5	0
306	2019-01-25	0	KAKOBA	3		36	14.6	2	0	0	0	0	0	0	0	1	MEASLES	1	0	1	0	0	0	0	0	0	0	0	0	0	0	0	306	0		5	0
307	2019-01-28	1	BUGAMBA	4	1	49	17	1	0	0	0	0	0	0	0	1	MEASLES, CONJUCTIVITIS	1	0	1	0	0	0	0	0	0	0	0	0	0	0	0	307	0		5	0
307	2019-01-25	0	KAKOBA		7	7		1	0	1	0	0	0	0	0	1	VOMITING	1	0	0	0	1	0	0	0	0	0	0	0	0	0	0	307	0		5	0
308	2019-01-28	1	BUGAMBA	0	6	6	8.5	1	0	0	0	0	0	1	0	0		1	0	1	0	0	0	0	0	0	0	0	0	0	0	0	308	0		5	0
308	2019-01-24	0	KAKOBA	1		12		2	0	0	0	0	0	0	0	1	STICK PRIAR	1	0	1	0	0	0	0	0	0	0	0	0	0	0	0	308	0		5	0
309	2019-01-28	1	BUGAMBA	2	2	26	11	1	0	0	0	0	0	0	0	1	BACTERIAL INFECTION	0	0	0	0	0	0	0	0	0	0	0	0	0	0	0	309	0			0
309	2019-01-25	0	KAKOBA		10	10		1	0	1	0	0	0	0	0	0		1	0	1	0	0	0	0	0	0	0	0	0	0	0	0	309	0		5	0
310	2019-01-28	1	BUGAMBA	2	6	30	15	1	0	1	0	0	0	0	0	0		0	0	0	0	0	0	0	0	0	0	0	0	0	0	0	310	0			0
310	2019-01-25	0	KAKOBA	2		24		2	0	0	0	0	0	0	0	1	GASTRITIS	1	0	1	0	0	0	0	0	0	0	0	0	0	0	0	310	0		5	0
311	2019-01-28	1	BUGAMBA	5	0	60		1	0	0	0	0	0	0	0	1	MEASLES	0	0	0	0	0	0	0	0	0	0	0	0	0	0	0	311	1	TEO		0
311	2019-01-25	0	KAKOBA	1		12		2	0	0	0	0	0	1	0	0		1	0	0	0	1	0	0	0	0	0	0	0	0	0	0	311	0		5	0
312	2019-01-28	1	BUGANDA	3	0	36	12	1	0	0	0	0	0	0	0	1	BACTERIAL INFECTION	0	0	0	0	0	0	0	0	0	0	0	0	0	0	0	312	0			0
312	2019-01-25	0	KAKOBA	4		48		2	0	0	0	0	0	0	0	1	PLEURITIS	1	0	1	0	0	0	0	0	0	0	0	0	0	0	0	312	0		5	0
313	2019-01-28	1	BUGAMBA	2	0	24	10	1	0	0	0	0	0	0	0	1	MEASLES	0	0	0	0	1	0	0	0	0	0	0	0	0	0	0	313	1	COTRIMOXAZOLE		0
313	2019-01-25	0	KAKOBA	4		48		2	0	0	0	0	0	0	0	1	COMMON COLD	1	0	1	0	0	0	0	0	0	0	0	0	0	0	0	313	0		5	0
314	2019-01-28	1	BUGAMBA	2	6	30	13	1	0	1	0	0	0	0	0	0		0	0	0	0	1	0	0	0	0	0	0	0	0	0	0	314	1	COTRIMOXAZOLE		0
314	2019-01-25	0	KAKOBA		5	5		2	0	0	0	0	0	1	0	0		1	0	1	0	0	0	0	0	0	0	0	0	0	0	0	314	0		5	0
315	2019-01-28	0	NYAKAYOJO	1	1	13		2	0	0	1	0	0	0	0	0		0	0	0	0	1	0	0	0	0	0	0	0	0	0	0	315	1	CO-PACK		0
315	2019-01-25	0	KAKOBA		10	10		2	1	0	0	0	0	0	0	1	FEVER	1	0	0	0	1	0	0	0	0	0	0	0	0	0	0	315	0		5	0
316	2019-01-28	0	NYAKAYOJO		7	7		1	0	0	1	0	0	0	0	0		0	0	0	0	1	0	0	0	0	0	0	0	0	0	0	316	1	CO-PACK		0
316	2019-01-25	0	KAKOBA		8	8		1	0	0	0	0	0	0	0	1	COMMON COLD	1	0	1	0	0	0	0	0	0	0	0	0	0	0	0	316	0		5	0
317	2019-01-28	0	NYAKAYOJO	1		12		1	0	0	1	0	0	0	0	0		0	0	0	0	1	0	0	0	0	0	0	0	0	0	0	317	1	CO-PACK		0
317	2019-01-25	0	KAKOBA	2	1	25		1	0	0	0	0	0	0	0	1	HERPETIC ECZEMA	1	0	0	0	1	0	0	0	0	0	0	0	0	0	0	317	1	MEOMYSULPHATE	5	0
318	2019-01-28	0	MWIZI	4		48	13	2	0	1	0	0	0	0	0	1	SCALP INFECTION	1	0	0	0	1	0	0	0	0	1	0	0	0	0	0	318	0		7	0
318	2019-01-25	0	KAKOBA	1		12		1	1	0	0	0	0	0	0	0		1	0	0	0	1	0	0	0	0	0	0	0	0	0	0	318	0		4	1
319	2019-01-28	0	MWIZI	1	2	14	8	1	0	1	1	0	0	0	0	0		1	0	0	0	1	0	0	0	0	0	0	0	0	0	0	319	0		5	0
319	2019-01-25	0	KAKOBA	2		24		1	1	0	0	0	0	0	0	0		1	0	0	0	1	0	0	0	0	0	0	0	0	0	0	319	0		5	0
320	2019-01-28	0	MWIZI	1	3	15	9	1	1	0	0	0	0	0	0	0		1	0	0	0	0	0	0	0	0	0	1	0	0	0	0	320	1	AMPLICLOX	5	0
320	2019-01-25	0	KAKOBA	1		12		1	0	0	0	0	0	0	0	1	COMMON COLD, HELMENTHESIS	1	0	0	0	1	0	0	0	0	0	0	0	0	0	0	320	0		5	0
321	2019-01-28	0	MWIZI	3		36		2	0	0	0	0	0	0	1	0		1	0	0	1	1	0	0	0	0	0	0	1	0	0	0	321	1	METRO, CO-PACK	5
321	2019-01-25	0	KAKOBA		4	4		2	0	0	0	0	0	0	0	1	COMMON COLD	1	0	0	0	1	0	0	0	0	0	0	0	0	0	0	321	0		4	0
322	2019-01-28	0	MWIZI	1	6	18	11	2	0	0	0	0	0	0	0	0		0	1	0	0	0	0	0	0	0	0	0	0	0	0	0	322	0			0
322	2019-01-25	0	KAKOBA	1	1	13		2	0	1	0	0	0	0	0	0		1	0	1	0	0	0	0	0	0	0	0	0	0	0	0	322	1	TEO	5	0
323	2019-01-28	0	MWIZI		7	7	6	1	0	0	0	0	0	1	0	0		1	0	1	0	0	0	0	0	0	0	0	0	0	0	0	323	0		5	1
323	2019-01-25	0	KAKOBA	3		36		2	0	0	0	0	0	0	0	1	MEASLES	1	0	1	0	0	0	0	0	0	0	0	0	0	0	0	323	0		5	0
324	2019-01-28	0	MWIZI	3		36		1	0	0	0	0	0	0	1	0		1		0	1	0	0	0	0	0	0	0	1	0	0	0	324	1	METRO	3	0
324	2019-01-25	0	KAKOBA	2		24		1	0	0	0	0	0	0	0	1	COMMON COLD	1	0	1	0	0	0	0	0	0	0	0	0	0	0	0	324	0		5	0
325	2019-01-28	0	MWIZI	2		24	13	1	1	0	0	0	0	0	0	0		1	0	1	0	0	0	0	0	1	0	0	0	0	0	0	325	0		5	0
325	2019-01-25	0	KAKOBA	3	4	40		1	0	0	0	0	0	0	0	1	COMMON COLD	1	0	1	0	0	0	0	0	0	0	0	0	0	0	0	325	0		5	0
326	2019-01-28	0	MWIZI		7	7	10	2	0	0	0	0	0	0	0	1	SKIN INFECTION, COMMON COLD	1	0	0	0	0	0	1	0	0	0	0	0	0	0	0	326	0		5	0
326	2019-01-25	0	KAKOBA	2		24		2	0	0	0	0	0	0	0	1	COMMON COLD	1	0	1	0	0	0	0	0	0	0	0	0	0	0	0	326	0		5	0
327	2019-01-28	0	MWIZI	2		24	14	1	1	0	0	0	0	0	0	0		1	0	1	0	0	0	0	0	0	0	0	0	0	0	0	327	0		5	0
327	2019-01-25	0	KAKOBA	3		36		1	1	0	0	0	0	0	0	0		1	0	1	0	0	0	0	0	0	0	0	0	0	0	0	327	0		5	1
328	2019-01-28	0	MWIZI	1	6	18	10	1	0	0	0	0	0	0	0	1		1	0	0	0	1	0	0	0	0	0	1	0	0	0	0	328	1	AMPICLOX	5	0
328	2019-01-25	0	KAKOBA	3		36		2	0	0	0	0	0	0	0	1	SKIN INFECTION	1	0	1	0	1	0	0	0	0	0	0	0	0	0	0	328	0		5
329	2019-01-28	0	MWIZI	2		24	11	2	1	0	0	0	0	0	0	1	HELMITHIASIS	1	0	0	0	1	0	0	0	0	0	0	0	0	0	0	329	0		5	1
329	2019-01-25	0	KAKOBA		4	4	9.6	1	0	0	0	0	0	0	0	1	COMMON COLD	1	0	1	0	0	0	0	0	0	0	0	0	0	0	0	329	0		5
330	2019-01-28	0	MWIZI	1	3	15		1	0	1	0	0	0	0	0	0		1	0	0	0	1	0	0	0	0	0	0	0	0	0	0	330	0		5	0
330	2019-01-25	0	KAKOBA	4	1	49		2	0	0	0	0	0	0	0	1	MEASLES	1	0	1	0	0	0	0	0	0	0	0	0	0	0	0	330	0		5	0
331	2019-01-28	0	MWIZI	4	1	49	14	1	0	1	0	0	0	0	0	0		1	0	0	0	1	0	0	0	0	0	0	0	0	0	0	331	0		5	0
332	2019-01-28	0	MWIZI	3		36	12	2	0	1	0	0	0	0	0	0		1	0	0	0	1	0	0	0	0	0	0	0	0	0	0	332	0		5	0
333	2019-01-28	0	MWIZI	2	3	27		2	0	1	0	0	0	0	0	0		1	0	0	0	1	0	0	0	0	0	0	0	0	0	0	333	0		5	0
334	2019-01-28	0	MWIZI		8	8	7	2	0	1	0	0	0	0	0	0		1	0	0	0	1	0	0	0	0	0	0	0	0	0	0	334	0		5	0
335	2019-01-28	0	MWIZI	3		36	11	1	0	1	0	0	0	0	0	1	SKIN SEPSIS	1		0	0	0	0	0	0	0	0	1	0	0	0	0	335	1	AMPICLOX	5
336	2019-01-28	0	MWIZI	1	9	21		2	0	0	0	0	0	0	0	1	PUD	1	0	1	0	0	0	0	0	0	0	0	1	0	0	0	336	1	METRO	5	0
337	2019-01-28	0	MWIZI		1	1	4	1	0	0	0	0	0	0	0	1	COUGH	1	0	0	0	1	0	0	0	0	0	0	0	0	0	0	337	0		5	0
338	2019-01-28	0	MWIZI		2	2	5	1	0	0	0	0	0	0	0	1	COUGH	1	0	0	0	1	0	0	0	0	0	0	0	0	0	0	338	0		5	0
339	2019-01-28	0	MWIZI	1	2	14	9	2	0	0	0	0	0	0	0	1	COUGH, MILD DEHYDRATION	1	0	0	0	1	0	0	0	0	0	0	0	0	0	0	339	0		5	0
340	2019-01-28	0	MWIZI		11	11	7	1	0	0	0	0	0	1	0	0		1	0	0	0	0	0	1	0	0	0	0	0	0	0	0	340	0		5	0
341	2019-01-28	0	MWIZI	2		24	10	1	0	1	0	0	0	0	0	0		1	0	0	0	1	0	0	0	0	0	0	0	0	0	0	341	0		5	0
342	2019-01-28	1	BUGAMBA	1		12		1	0	1	0	0	0	0	0	0		1	0	0	0	1	0	0	0	0	0	0	0	0	0	0	342	0		5
343	2019-01-28	1	BUGAMBA	1	1	13		1	0	1	0	0	0	0	0	0		1	0	0	0	1	0	0	0	0	0	0	0	0	0	0	343	0		5	1
344	2019-01-28	1	BUGAMBA	3	6	42		1	0	1	0	0	0	0	0	0		1	0	0	0	1	0	0	0	0	0	0	0	0	0	0	344	0		5	0
345	2019-01-28	1	BUGAMBA		11	11		2	0	1	0	0	0	0	0	0		1	0	0	0	1	0	0	0	0	0	0	0	0	0	0	345	0		5	1
346	2019-01-28	1	BUGAMBA		10	10		1	0	1	0	0	0	0	0	0		1	0	1	0	0	0	0	0	0	0	0	0	0	0	0	346	0		5	0
347	2019-01-28	1	BUGAMBA		9	9		1	1	0	0	0	0	0	0	0		1	0	0	0	1	0	0	0	0	0	0	0	0	0	0	347	0		5	0
348	2019-01-28	1	BUGAMBA	4	6	54		1	0	1	0	0	0	0	0	0		1	0	0	0	1	0	0	0	0	0	0	0	0	0	0	348	0		5	0
349	2019-01-28	1	BUGAMBA		9	9		1	1	0	0	0	0	0	0	1	ORAL CANDIDIASIS	1	0	1	0	0	0	0	0	0	0	0	0	0	0	0	349	0		5	0
350	2019-01-28	1	BUGAMBA		4	4	8	1	1	0	0	0	0	0	0	0		1	0	1	0	0	0	0	0	0	0	0	0	0	0	0	350	0		5	0
351	2019-01-28	1	BUGAMBA		8	8	8	2	1	0	0	0	0	0	0	0		1	0	1	0	0	0	0	0	0	0	0	0	0	0	0	351	0		5	0
352	2019-01-28	1	BUGAMBA	4		48	16	1	0	1	0	0	0	0	0	1	CONJUCTIVITIS	1	0	0	0	1	0	0	0	0	0	0	0	0	0	0	352	1	TEO	5	1
353	2019-01-28	1	BUGAMBA	2		24	10	2	1	0	0	0	0	0	0	0		1	0	0	0	0	0	0	1	0	0	0	0	0	0	0	353	0		5	1
354	2019-01-28	1	BUGAMBA	3	8	44	12	1	0	0	0	1	0	0	0	1	BACTERIAL INFECTION	1	0	1	0	0	0	0	0	0	0	0	0	0	0	0	354	0		5	0
355	2019-01-28	1	BUGAMBA		6	6	8	2	0	1	0	0	0	0	0	0		1	0	0	0	1	0	0	0	0	0	0	0	0	0	0	355	0		5	0
356	2019-01-28	1	BUGAMBA	2		24	10	1	0	0	1	0	0	0	0	0		1	0	1	0	0	0	0	0	0	0	0	1	0	0	0	356	1	METRO	5	0
357	2019-01-28	1	BUGAMBA	2	7	31	10	1	0	1	0	0	0	0	0	1	SKIN INFECTION	1	0	0	0	1	0	0	0	0	0	0	0	0	0	0	357	0		5	0
358	2019-01-28	1	BUGAMBA	3	6	42	18	1	0	1	0	0	0	0	0	1	MEASLES, WOUNDS	1	0	1	0	0	0	0	0	0	0	0	0	0	0	0	358	0		5	0
359	2019-01-28	1	BUGAMBA	2	4	28	12	2	0	1	0	0	0	0	0	1	DERMATITIS	1		0	0	1	0	0	0	0	0	0	0	0	0	1	359	1	PPF	5	0
360	2019-01-28	1	BUGAMBA	2	7	31	13	1	0	1	0	0	0	0	0	1	DERMATITIS	1	0	0	0	1	0	0	0	0	0	0	0	0	0	1	360	1	PPF	5	1
361	2019-01-28	1	BUGAMBA	1		12	10	1	0	1	0	0	0	0	0	0		1	0	0	0	1	0	0	0	0	0	0	0	0	0	0	361	0		5
362	2019-01-28	1	BUGAMBA		6	6	4.5	1	0	1	0	0	0	0	0			1	0	0	0	1	0	0	0	0	0	0	0	0	0	0	362	0		5	0
363	2019-01-28	1	BUGAMBA	2		24	13	1	0	1	0	0	0	0	0	0		1	0	0	0	1	0	0	0	0	0	0	0	0	0	0	363	0		5	0
364	2019-01-28	1	BUGAMBA		7	7	7	2	0	1	0	0	0	0	0	0		1	0	0	0	1	0	0	0	0	0	0	0	0	0	0	364	0		5	0
365	2019-01-28	1	BUGAMBA	4		48	13	1	1	0	0	0	0	0	0	0		1	0	0	0	0	0	0	0	1	0	0	0	0	0	0	365	0		5	0
366	2019-01-28	1	BUGAMBA	1	6	18	9	2	0	1	0	0	0	0	0	0		1	0	1	0	0	0	0	0	0	0	0	0	0	0	0	366	0		5	0
367	2019-01-28	1	BUGAMBA	1	1	13	11	1	0	1	0	0	0	0	0	0		1	0	1	0	0	0	0	0	0	0	0	0	0	0	0	367	0		5	0
368	2019-01-28	1	BUGAMBA		11	11	7	1	0	1	1	0	0	0	0	0		1	0	1	0	0	0	0	0	0	0	0	0	0	0	0	368	0		5	0
369	2019-01-28	1	BUGAMBA	2	6	30		2	0	1	0	0	0	0	0	0		1	0	1	0	0	0	0	0	0	0	0	0	0	0	0	369	0		5	0
370	2019-01-28	1	BUGAMBA	3	1	37		1	0	1	0	0	0	0	0	0		1	0	1	0	0	0	0	0	0	0	0	0	0	0	0	370	0		5	1
371	2019-01-28	1	BUGAMBA	2		24		2	1	0	0	0	0	0	0	1	ALLERGY	1	0	0	0	0	1	0	0	0	0	0	0	0	0	0	371	0		5	1
372	2019-01-28	1	BUGAMBA		6	6	7	2	0	1	0	0	0	0	0	0		1	0	1	0	0	0	0	0	0	0	0	0	0	0	0	372	0		5	1
373	2019-01-28	1	BUGAMBA	5		60		1	0	1	0	0	0	0	0	0		1	0	1	0	0	0	0	0	0	0	0	0	0	0	0	373	0		5	0
374	2019-01-28	1	BUGAMBA	2	6	30		2	0	1	0	0	0	0	0	0		1	0	0	0	1	0	0	0	0	0	0	0	0	0	0	374	0		5	0
375	2019-01-28	1	BUGAMBA	4		48	17	1	1	0	0	0	0	0	0			1	0	1	0	0	0	0	0	0	0	0	0	0	0	0	375	0		5	0
376	2019-01-28	1	BUGAMBA		9	9	9	1	1	0	0	0	0	0	0	0		1	0	0	0	1	0	0	0	0	0	0	0	0	0	0	376	0		5	0
377	2019-01-28	1	BUGAMBA	1	1	13	9	2	0	1	0	0	0	0	0	0		1	0	0	0	1	0	0	0	0	0	0	0	0	0	0	377	0		5	1
378	2019-01-28	1	BUGAMBA		5	5	6.5	1	0	1	0	0	0	0	0	1	ORAL CANDIDIASIS	1	0	0	0	1	0	0	0	0	0	0	0	0	0	0	378	0		5	0
379	2019-01-28	1	BUGAMBA	4	6	54	17	2	0	1	0	0	0	0	0	1	SKIN SEPSIS	1	0	0	0	0	0	1	0	0	0	0	0	0	0	0	379	0		7	0
380	2019-01-28	1	BUGAMBA	3		36	13	1	0	1	0	0	0	1	0	0		1	0	1	0	0	0	0	0	0	0	0	0	0	0	0	380	0		5	0
381	2019-01-28	1	BUGAMBA	3		36	13	2	1	0	0	0	0	0	0	1	CONJUCTIVITIS	1	0	1	0	0	0	0	0	0	0	0	0	0	0	0	381	0		5	0
382	2019-01-28	1	BUGAMBA	1	3	15	11	1	1	0	0	0	0	0	0	0		1	0	0	0	1	0	0	0	0	0	0	0	0	0	0	382	0		5	1
383	2019-01-28	1	BUGAMBA	2	4	28	16	1	0	1	0	0	0	0	0	0		1	0	0	0	1	0	0	0	0	0	0	0	0	0	0	383	0		5	0
384	2019-01-28	1	BUGAMBA		3	3	6	2	0	1	0	0	0	0	0	0		1	0	0	0	1	0	0	0	0	0	0	0	0	0	0	384	0		5	0
385	2019-01-28	1	BUGAMBA	4		48	10	1	1	0	0	0	0	0	0	0		1	0	1	0	0	0	0	0	0	0	0	0	0	0	0	385	0		5	0
386	2019-01-28	1	BUGAMBA		11	11		1	0	1	0	0	0	0	0	0		1	0	1	0	0	0	0	0	0	0	0	0	0	0	0	386	0		5	0
387	2019-01-28	1	BUGAMBA		6	6	7	1	1	0	1	0	0	0	0	0		1	0	1	0	0	0	0	0	0	0	0	0	0	0	0	387	0		5	0
388	2019-01-28	1	BUGAMBA		2	2	8	1	1	0	0	0	0	0	0	0		1	0	0	0	1	0	0	0	0	0	0	0	0	0	0	388	0		5	0
389	2019-01-28	1	BUGAMBA	1	5	17	6	2	0	1	0	0	0	0	0	0		1	0	0	0	1	0	0	0	0	0	0	0	0	0	0	389	0		5	1
390	2019-01-28	1	BUGAMBA		9	9	8.6	2	0	1	0	0	0	0	0	0		1	0	0	0	1	0	0	0	0	0	0	0	0	0	0	390	0		5	1
391	2019-01-28	1	BUGAMBA	2		24	12	1	1	0	0	0	0	0	0	0		1	0	0	0	1	0	0	0	0	0	0	0	0	0	0	391	0		5	1
392	2019-01-28	1	BUGAMBA	1	7	19	10	2	1	0	0	0	0	0	0	0		1	0	0	0	1	0	0	0	0	0	0	0	0	0	0	392	0		5	0
393	2019-01-28	1	BUGAMBA	1	6	18	10	2	1	0	0	0	0	0	0	0		1	0	0	0	0	0	0	1	0	0	0	0	0	0	0	393	0		5	0
394	2019-01-28	1	BUGAMBA	4	0	48	15	1	0	1	1	0	0	0	0	0		0	0	0	0	1	0	0	0	0	0	0	0	0	0	0	394	1	COTRIMOZOLE		0
395	2019-01-28	1	BUGAMBA	2	0	24	10	2	1	0	0	0	0	0	0	0		1	0	1	0	0	0	0	0	0	0	0	0	0	0	0	395	0		5
396	2019-01-28	1	BUGAMBA		8	8	6	1	1	0	1	0	0	0	0	0		1	0	1	0	0	0	0	0	0	0	0	0	0	0	0	396	0			0
397	2019-01-28	1	BUGAMBA	1	2	14	8	1	1	0	0	0	0	0	0	1	COMMON COLD	1	0	0	0	0	0	1	0	0	0	0	0	0	0	0	397	0		5	0
398	2019-01-28	1	BUGAMBA	0	4	4	6	2	0	1	0	0	0	0	0	1	COMMON COLD	1	0	0	0	0	1	0	0	0	0	0	0	0	0	0	398	0		5	1
399	2019-01-28	1	BUGAMBA		2	2	6	1	0	0	0	0	0	0	0	1	SEPTIC SKIN INFECTION	1	0	0	0	0	0	1	0	0	0	0	0	0	0	0	399	0		5	0
400	2019-01-28	1	BUGAMBA		9	9	7	2	0	1	0	0	0	0	0	0		1		0	0	1	0	0	0	0	0	0	0	0	0	0	400	0		5	0
401	2019-01-28	1	BUGAMBA	3		36	13	2	1	0	0	0	0	0	0	1	ALLERGIC CONJUCTIVITIS	1	0	1	0	0	0	0	0	0	0	0	0	0	0	0	401	0		5
402	2019-01-28	1	BUGAMBA	2		24	10	2	0	1	0	0	0	0	0	1	ACUTE CONJUNCTIVITIS, HELMINTHIASIS	1	0	1	0	0	0	0	0	0	0	0	0	0	0	0	402	0		5	0
403	2019-01-28	1	BUGAMBA	2		24	11	2	0	1	0	0	0	0	0	0		1	0	1	0	0	0	0	0	0	0	0	0	0	0	0	403	0		5	0
404	2019-01-28	1	BUGAMBA	4		48	15	1	0	1	0	0	0	0	0	0		1	0	1	0	0	0	0	0	0	0	0	0	0	0	0	404	0		5
405	2019-01-28	1	BUGAMBA		7	7	10	2	0	0	0	0	0	0	0	1	LOWER RESPIRATORY TRACT INFECTION	1	0	1	0	0	0	0	0	0	0	0	0	0	0	0	405	0		5	0
406	2019-01-28	1	BUGAMBA	1		12	11	1	0	1	0	0	0	0	0	0		1	0	0	0	1	0	0	0	0	0	0	0	0	0	0	406	0		5	0
407	2019-01-28	1	BUGAMBA	1	1	13	8	2	1	0	0	0	0	0	0	0		1	0	1	0	0	0	0	0	0	0	0	0	0	0	0	407	0		5	0
408	2019-01-28	1	BUGAMBA		8	8	7	2	1	0	1	0	0	0	0	0		1	0	1	0	0	0	0	0	1	0	0	0	0	0	0	408	0		5	0
409	2019-01-28	1	BUGAMBA		9	9	8	2	1	0	1	0	0	0	0	0		1	0	1	0	0	0	0	0	1	0	0	0	0	0	0	409	0		5	0
410	2019-01-28	1	BUGAMBA	1	6	18	10	1	0	0	0	1	0	0	0	0		1		1	0	0	0	0	0	0	1	0	0	0	0	0	410	0		5	0
411	2019-01-28	1	BUGAMBA	2	3	27	10	1	0	0	0	0	0	0	0	1	SEPTIC TOE	1	0	1	0	0	0	0	0	0	0	0	0	0	0	0	411	0		5	0
412	2019-01-29	1	BUGAMBA	1		12		2	0	1	0	0	0	0	0	0		1	0	1	0	0	0	0	0	0	0	0	0	0	0	0	412	0		5	0
413	2019-01-28	1	BUGAMBA	1	2	14	10	2	0	1	0	0	0	0	0	1	CONJUCTIVITIS	1	0	0	0	1	0	0	0	0	0	0	0	0	0	0	413	0		5	0
414	2019-01-28	1	BUGAMBA	4		48		2	0	1	0	0	0	0	0	0		1	0	0	0	0	0	1	0	0	0	0	0	0	0	0	414	0		5	0
415	2019-01-28	1	BUGAMBA	1	11	23		1	1	0	0	0	0	0	0	0		1	0	1	0	0	0	0	1	0	0	0	0	0	0	0	415	0		5	0
416	2019-01-28	1	BUGAMBA	2		24	9	2	0	0	0	0	0	0	0	1	BACTERIAL INFECTION	1	0	1	0	0	0	0	0	0	0	0	0	0	0	0	416	0		5
417	2019-01-28	1	BUGAMBA	2		24	13	1	0	0	0	0	0	0	0	1	BACTERIAL INFECTION PLUS HELMINTHIASIS	1	0	0	0	1	0	0	0	0	0	0	0	0	0	0	417	0		5	0
418	2019-01-28	1	BUGAMBA	4		48	14	1	0	1	0	0	0	0	0	0		1	0	0	0	1	0	0	0	0	0	0	0	0	0	0	418	0		5	0
419	2019-01-28	1	BUGAMBA	3		36		1	0	0	0	0	0	0	0	1	BACTERIA INFECTION	1	0	0	0	1	0	0	0	0	0	0	0	0	0	0	419	0		5
420	2019-01-28	1	BUGAMBA	1	9	21	10	2	0	0	0	0	0	0	0	1	SCALP BACTERIA INFECTION	1	0	0	0	0	0	1	0	0	0	0	0	0	0	0	420	0		5	0
421	2019-01-28	1	BUGAMBA	2	2	26	10	2	1	0	0	0	0	0	0	0		1	0	1	0	0	0	0	0	1	0	0	0	0	0	0	421	0		5
422	2019-01-28	1	BUGAMBA		7	7	8	2	0	0	0	0	0	0	0	1	ALLERGIC DERMATITIS	1	0	0	0	0	0	1	0	0	0	0	0	0	0	0	422	0		5
423	2019-01-28	1	BUGAMBA		10	10	9	2	1	0	0	0	0	0	0	0		1	0	1	0	0	0	0	0	1	0	0	0	0	0	0	423	0		5	0
424	2019-01-28	1	BUGAMBA	4		48	16	1	1	0	0	0	0	0	0	0		1	0	0	1	0	0	0	0	1	0	0	0	0	0	0	424	0		5	0
425	2019-01-28	1	BUGAMBA	2	10	34	13	1	1	0	0	0	0	0	0	0		1	0	0	0	1	0	0	0	0	0	0	0	0	0	0	425	0		5	0
426	2019-01-28	1	BUGAMBA		6	6	7	1	1	1	1	0	0	0	0	0		1		0	0	1	0	0	0	0	0	0	0	0	0	0	426	0		5
427	2019-01-28	1	BUGAMBA	2	1	25	12	1	0	0	0	0	0	0	0	1	SEPTIC SKIN INFECTION	1	0	1	0	0	0	0	0	0	0	0	1	0	0	0	427	1	METRO	5	0
428	2019-01-28	1	BUGAMBA		7	7	8	1	0	1	0	0	0	0	0	0		1	0	0	0	1	0	0	0	0	0	0	0	0	0	0	428	0		5
429	2019-01-28	1	BUGAMBA	4		48	15	2	0	1	0	0	0	0	0	0		1	0	1	0	0	0	0	0	0	0	0	0	0	0	0	429	0		5
430	2019-01-28	1	BUGAMBA	3		36	12	2	0	1	0	0	0	0	0	1	SKIN SEPSIS	1	0	1	0	0	0	0	0	0	0	0	0	0	0	0	430	0		5
431	2019-01-28	1	BUGAMBA	3		36	11	2	0	0	0	0	0	1	0	0		1	0	1	0	0	0	0	0	0	0	0	0	0	0	0	431	0		5	1
432	2019-01-28	1	BUGAMBA	4	4	52	15	2	1	0	0	0	0	0	0	0		1	0	1	0	0	0	0	0	0	0	0	0	0	0	0	432	0		5	0
433	2019-01-28	1	BUGAMBA	1	6	18	9	1	1	0	0	0	0	0	0	0		1	0	1	0	0	0	0	0	0	0	0	0	0	0	0	433	0		5	0
434	2019-01-28	1	BUGAMBA	2		24	10	2	0	0	0	0	0	0	0	1	CHICKEN POX	1	0	1	0	0	0	0	0	0	0	0	0	0	0	0	434	0		5	0
435	2019-01-28	1	BUGAMBA	3		36	15	1	0	0	0	0	0	0	0	1	SEPTIC SKIN AND FUNGAL INFECTION	1	0	1	0	0	0	0	0	0	0	0	1	0	0	0	435	1	METRO	5	0
436	2019-01-28	0	NYAKAYOJO	2	4	28		1	0	0	0	0	0	0	0	1	SWOLLEN RIGHT FOOT	1	0	0	0	1	0	0	0	0	0	0	0	0	0	0	436	0		5	0
437	2019-01-28	0	NYAKAYOJO	1	2	14		1	1	0	0	0	0	0	0	0		1	0	0	0	1	0	0	0	0	0	0	0	0	0	0	437	0		5	0
438	2019-01-28	0	NYAKAYOJO	1		12		1	1	0	0	0	0	0	0	0		1	0	0	0	1	0	0	0	0	0	0	0	0	0	0	438	0		5	0
439	2019-01-28	0	NYAKAYOJO	1		12		2	1	0	0	0	0	0	0	0		1	0	0	0	1	0	0	0	0	0	0	0	0	0	0	439	0		5
440	2019-01-28	0	NYAKAYOJO	1		12		2	1	0	0	0	0	0	0	0		1	0	0	0	1	0	0	0	0	0	0	0	0	0	0	440	0		5
441	2019-01-28	0	NYAKAYOJO		1	1		1	1	0	0	0	0	0	0	0		1	0	1	0	0	0	0	0	0	0	0	0	0	0	0	441	0		5
442	2019-01-28	0	NYAKAYOJO		8	8		2	1	0	0	0	0	0	0	0		1	0	0	0	1	0	0	0	0	0	0	0	0	0	0	442	0		5	0
443	2019-01-28	1	BUGAMBA	1	0	12	7	2	0	1	0	0	0	0	0	0		1	0	0	0	1	0	0	0	0	0	0	0	0	0	0	443	0		5	0
444	2019-01-29	0	KASHARE		8	8		2	1	0	0	0	0	0	0	0		1	0	1	0	0	0	0	0	0	0	0	0	0	0	0	444	0		5	0
445	2019-01-29	0	KASHARE		7	7	8	1	1	0	1	0	0	0	0	0		1	0	1	1	0	0	0	0	0	0	0	0	0	0	0	445	0		5	0
446	2019-01-29	0	KASHARE	1	1	13	10	2	0	0	0	0	0	0	0	1	COUGH, COLD, DERMATITIS	1	0	1	0	0	0	0	0	0	0	0	0	0	0	0	446	0		3	0
447	2019-01-29	0	KASHARE	1	9	21		1	0	0	0	0	0	0	0	1	URETHAL DISCHARGE	1	0	0	1	0	0	0	1	0	0	0	1	0	0	0	447	1	METRO	5	0
448	2019-01-29	0	KASHARE	4		48		2	0	0	0	0	0	0	0	1	ACUTE RESPIRATORY INFECTION/ TINEA CAPITIS	1	0	1	0	0	0	0	0	0	0	0	0	0	0	0	448	0		5	0
449	2019-01-29	0	KASHARE	1	8	20	13	2	0	0	0	0	0	0	0	1	ACUTE RESPIRATORY INFECTION	1	0	1	0	0	0	0	0	0	0	0	0	0	0	0	449	0		5
450	2019-01-29	0	KASHARE	3	1	37	13	2	0	0	0	0	0	0	0	1	TINEA/ SAM	1	0	1	0	0	0	0	0	0	0	0	0	0	0	0	450	0		5	0
451	2019-01-29	0	KASHARE	1	1	13		1	0	1	0	0	0	0	0	0		1	0	1	0	0	0	0	0	0	0	0	0	0	0	0	451	0		5
452	2019-01-29	0	KASHARE	4		48		2	0	0	0	0	0	0	0	1	SORES	1	0	1	0	0	0	0	0	0	0	0	0	0	0	0	452	0		5
453	2019-01-29	0	KASHARE	1	6	18		2	0	0	0	0	0	1	0	0		1	0	1	0	0	0	0	0	0	0	0	0	0	0	0	453	0		5	0
454	2019-01-29	0	KASHARE		2	2		2	0	0	0	0	0	0	0	1	ACUTE RESPIRATORY INFECTION	1	0	1	0	0	0	0	0	0	0	0	0	0	0	0	454	0		5
455	2019-01-29	0	KASHARE		2	2		1	0	0	0	0	0	0	0	1	ACUTE RESPIRATORY INFECTION	1	0	1	0	0	0	0	0	0	0	0	0	0	0	0	455	0		5	0
456	2019-01-29	0	KASHARE	1	5	17	9	1	0	0	0	0	0	0	0	1	SKIN SORES	1	0	1	0	0	0	0	0	0	0	0	0	0	0	0	456	0		5	0
457	2019-01-29	0	KASHARE	3		36		2	0	0	0	0	0	0	0	1	ARTHRITS	1	0	1	0	0	0	0	0	0	0	0	0	0	0	0	457	0		5	0
458	2019-01-29	0	KASHARE	4		48		1	0	1	0	0	0	0	0	0		1	0	1	0	0	0	0	0	0	0	0	0	0	0	0	458	0		5	0
459	2019-01-29	0	KASHARE		8	8	10	1	0	0	0	0	0	0	0	1	WHOOPING COUGH	1	0	1	0	0	0	0	0	0	0	0	0	0	0	0	459	0		7	0
460	2019-01-29	0	KASHARE		5	5		2	0	0	0	0	0	0	0	1	SKIN RASH	1	0	1	0	0	0	0	0	0	0	0	0	0	0	0	460	0		5	0
461	2019-01-29	0	KASHARE	2		24		2	0	0	0	0	0	0	0	1	PUSTULAR TINEA CAPTIS	1	0	1	0	0	0	0	0	1	0	0	0	0	0	0	461	0		5	0
462	2019-01-29	0	KASHARE	1	1	13		1	0	0	0	0	0	0	0	1	SKIN SORES	1	0	1	0	0	0	0	0	0	0	0	0	0	0	0	462	0		5	0
463	2019-01-29	0	KASHARE	1		12		1	0	0	0	0	0	0	0	1	ACUTE RESPIRATORY INFECTION/ CONJUCTIVITIS	1	0	1	0	0	0	0	0	0	0	0	0	0	0	0	463	0		5	0
464	2019-01-29	0	KASHARE	2	3	27	13	1	0	0	0	0	0	0	0	1	ACUTE RESPIRATORY INFECTION/ MALARIA	1	0	1	0	0	0	0	0	0	0	0	0	0	0	0	464	0		5	0
465	2019-01-29	0	KASHARE		9	9		2	0	0	0	0	0	0	0	1	ACUTE RESPIRATORY INFECTION/ DERMATITIS	1	0	0	0	0	0	0	0	0	0	0	0	0	0	0	465	0		5
466	2019-01-29	0	KASHARE	2		24	8	1	0	0	1	0	0	0	0	0		0	0	0	0	0	0	0	0	0	0	0	0	0	0	0	466	0			0
467	2019-01-29	0	KASHARE	5		60		1	0	0	0	0	0	0	0	1	TINEA/ BRONCHITIS	1	0	1	0	0	0	0	0	0	0	0	0	0	0	0	467	0		5	0
468	2019-01-29	0	KASHARE	3		36		2	0	0	0	0	0	0	0	1	CONJUCTIVITIS, ORAL CANDIDA	1	0	1	0	0	0	0	0	0	0	0	0	0	0	0	468	1	TEO	5	0
469	2019-01-29	0	KASHARE	3		36	15	1	0	0	0	0	0	0	0	1	ACUTE RESPIRATORY INFECTION	1	0	1	0	0	0	0	0	0	0	0	0	0	0	0	469	0		5	0
470	2019-01-29	0	KASHARE	2		24		2	0	0	0	0	0	0	0	1	ANUS INFECTION	1	0	1	0	0	0	0	0	0	0	0	0	0	0	0	470	0		5	0
471	2019-01-29	0	KASHARE	2		24	12	2	0	0	0	0	0	0	0	1	SCABIES WITH INFECTION	1	0	1	0	0	0	0	0	0	0	0	0	0	0	0	471	0		5	0
472	2019-01-29	0	KASHARE	3		36		2	0	1	0	0	0	0	0	0		1	0	1	0	0	0	0	0	0	0	0	0	0	0	0	472	0		5	0
473	2019-01-29	0	KASHARE		10	10	10	1	0	0	0	0	0	0	0	1	COUGH, HELMINTHIASIS, SKIN INFECTION	1	0	1	0	0	0	0	0	0	0	0	0	0	0	0	473	0		5	0
474	2019-01-29	0	KASHARE	3	1	37	15	1	0	0	0	0	0	0	0	1	BRONCHITIS, TINEA CAPTIS	1	0	1	0	0	0	0	0	1	0	0	0	0	0	0	474	0		5	0
475	2019-01-29	0	KASHARE		7	7		1	0	0	0	0	0	0	0	1	SKIN INFECTION	1	0	1	0	0	0	0	0	0	0	0	0	0	0	0	475	0		5	0
476	2019-01-29	0	KASHARE	4		48		2	1	0	0	0	0	0	0	0		1	0	1	0	0	0	0	0	1	0	0	0	0	0	0	476	0		7
477	2019-01-29	0	KASHARE	1		12		2	0	0	0	0	0	0	0	1	INFECTIVE DIARRHEA	1	0	1	0	0	0	0	0	0	0	0	1	0	0	0	477	1	METRO	5	0
478	2019-01-29	0	KASHARE	4		48	13	1	0	0	0	0	0	0	0	1	TINEA CAPTIS	1	0	1	0	0	0	0	0	0	0	0	0	0	0	0	478	0		5	0
479	2019-01-29	0	KASHARE		6	6		1	0	0	0	0	0	0	0	1	SKIN SORES	1	0	1	0	0	0	0	0	0	0	0	0	0	0	0	479	0		5	0
480	2019-01-29	0	KASHARE		6	6	8	2	0	0	0	0	0	0	0	1	ACUTE RESPIRATORY INFECTION	1	0	1	0	0	0	0	0	0	0	0	0	0	0	0	480	0		5	0
481	2019-01-29	0	KASHARE	1	6	18		2	0	0	0	0	0	0	0	1	BACTERIAL INFECTION	1	0	0	0	1	0	0	0	0	0	0	0	0	0	0	481	0		5	0
482	2019-01-29	0	KASHARE	3		36		1	0	0	0	0	0	0	0	1	CHICKEN POX	1	0	1	0	0	0	0	0	0	0	0	0	0	0	0	482	0		5
483	2019-01-29	0	KASHARE	2	6	30		2	0	0	0	0	0	0	0	1	BACTERIAL INFECTION	1	0	1	0	0	0	0	0	0	0	0	0	0	0	0	483	0		5	0
484	2019-01-29	0	KASHARE	4		48		2	0	0	0	0	0	0	0	1	BACTERIAL INFECTION	1	0	1	0	0	0	0	0	0	0	0	0	0	0	0	484	0		5	0
485	2019-01-29	0	KASHARE	4	1	49	19	1	0	1	0	0	0	0	0	0		1	0	1	0	0	0	0	0	0	0	0	0	0	0	0	485	0		5	0
486	2019-01-29	0	KASHARE	1	8	20	11	2	0	0	0	0	0	0	0	1	FLU	1	0	0	0	1	0	0	0	0	0	0	0	0	0	0	486	0		5	0
487	2019-01-29	0	KASHARE		3	3	7	1	0	0	0	0	0	0	0	1	BRONCHITIS	1	0	1	0	0	0	0	0	0	0	0	0	0	0	0	487	0		5	0
488	2019-01-29	0	KASHARE	2	8	32	14	2	0	0	0	0	1	0	0	1	BRONCHITIS	1	1	1	0	0	0	0	0	0	0	0	0	0	0	0	488	0		5	0
489	2019-01-29	0	KASHARE		7	7		2	0	0	1	0	0	0	0	1	SKIN SORES	1	0	1	0	0	0	0	0	0	0	0	0	0	0	0	489	0		5	0
490	2019-01-29	0	KASHARE	2	1	25		1	0	0	0	0	0	0	0	1	SORES	1	0	1	0	0	0	0	0	0	0	0	0	0	0	0	490	0		5	0
491	2019-01-29	0	KASHARE	2		24	8	2	0	0	0	0	0	0	0	1	SKIN SORES	1	0	1	0	0	0	0	0	0	0	0	0	0	0	0	491	0		5
492	2019-01-29	0	KASHARE	4		48		2	0	0	0	0	0	0	0	1	TINEA CAPITIS	1	0	1	0	0	0	0	0	0	0	0	0	0	0	0	492	0		5	0
493	2019-01-29	0	KASHARE	1	1	13		2	0	0	0	0	0	0	0	1	SKIN INFECTION	1	0	0	0	0	0	0	0	1	0	0	0	0	0	0	493	0		5	0
494	2019-01-29	0	KASHARE	2	1	25		1	0	0	0	0	0	0	0	1	SKIN SORES	1	0	1	0	0	0	0	0	0	0	0	0	0	0	0	494	0		5	0
495	2019-01-29	0	KASHARE	1		12	9	2	0	1	0	0	0	0	0	0		1	0	1	0	0	0	0	0	0	0	0	0	0	0	0	495	0		5	0
496	2019-01-29	0	KASHARE	3		36		1	0	0	1	0	0	0	0	0		0	0	0	0	0	0	0	0	0	0	0	0	0	0	0	496	0			0
497	2019-01-29	0	KASHARE		6	6		1	0	1	0	0	0	0	0	0		1	0	1	0	0	0	0	0	0	0	0	0	0	0	0	497	0		5	0
499	2019-01-29	0	KASHARE		7	7		2	0	0	0	0	1	0	0	0		0	1	0	0	0	0	0	0	0	0	0	0	0	0	0	499	0		3	0
500	2019-01-29	0	KASHARE	4		48	17	1	0	0	0	0	0	0	0	1	F.W/ SORES	1	0	1	0	0	0	0	0	0	0	0	0	0	0	0	500	0		5	0
501	2019-01-29	0	KASHARE	2	9	33		2	0	0	0	0	0	0	0	1	COUGH/ COLD	1	0	0	0	1	0	0	0	0	0	0	0	0	0	0	501	0		5	0
502	2019-01-29	0	KASHARE	3		36	14	2	0	0	0	0	1	0	0	0		0	1	0	0	0	0	0	0	0	0	0	0	0	0	0	502	0		3	0
503	2019-01-29	0	KASHARE		5	5		1	0	0	0	0	0	0	0	1	BRONCHITIS	1	0	0	0	1	0	0	0	0	0	0	0	0	0	0	503	0		5	0
504	2019-01-29	0	KASHARE	1		12		1	0	0	0	0	0	0	0	1	CONJUNCTIVITIS, BRONCHITIS	1	0	0	0	1	0	0	0	0	0	0	0	0	0	0	504	1	TEO	5	0
505	2019-01-29	0	KASHARE	1	3	15		2	0	0	0	0	0	0	0	1	BRONCHITIS	1	0	1	0	0	0	0	0	0	0	0	0	0	0	0	505	0		5	0
506	2019-01-29	0	KAGONGI		6	6		1	0	1	0	0	0	0	0	0		1	0	1	0	0	0	0	0	0	0	0	0	0	0	0	506	0		5	0
507	2019-01-29	0	KAGONGI	4		48	15	2	0	1	0	0	0	0	0	0		1	0	1	0	0	0	0	0	0	0	0	0	0	0	0	507	0		10	0
508	2019-01-29	0	KAGONGI	4		48	16	2	0	1	0	0	0	0	0	0		1	0	0	0	1	0	0	0	0	0	0	0	0	0	0	508	0		5	0
509	2019-01-29	0	KAGONGI	1	1	13	11	1	0	0	0	0	0	0	0	1	FUNGAL INFECTION	1	0	1	0	0	0	0	0	0	0	0	0	0	0	0	509	0		5	0
510	2019-01-29	0	KAGONGI	3		36	14	1	0	0	0	0	0	0	0	1	COMMON COLD	1	0	0	0	1	0	0	0	0	0	0	0	0	0	0	510	0		5	0
511	2019-01-29	0	KAGONGI	4		48		2	1	0	0	0	0	0	0	0		1	0	1	0	0	0	0	0	0	0	0	0	0	0	0	511	0		5	0
512	2019-01-29	0	KAGONGI	1	6	18	14	2	0	0	0	0	0	1	0	0		1	0	1	0	0	0	0	0	0	1	0	0	0	0	0	512	1	GENTAMYCIN	10	1
513	2019-01-29	0	KAGONGI	3		36	14	2	0	0	0	0	0	0	0	1	COMMON COLD	1	0	0	0	1	0	0	0	0	0	0	0	0	0	0	513	0		5	0
514	2019-01-29	0	KAGONGI	1	5	17		1	0	0	0	0	0	0	0	1	FUNGAL INFECTION	1	0	1	0	0	0	0	0	0	0	0	0	0	0	0	514	0		5	0
515	2019-01-29	0	KAGONGI	4		48	17	2	0	0	0	0	0	0	0	1	BACTERIAL INFECTION	1	0	0	0	1	0	0	0	0	0	0	0	0	0	0	515	0		5	0
516	2019-01-29	0	KAGONGI	4		48		1	0	1	0	0	0	0	0	0		1	0	0	0	1	0	0	0	0	0	0	0	0	0	0	516	0		5	0
517	2019-01-29	0	KAGONGI	3		36		2	0	1	0	0	0	0	0	0		1	0	0	0	1	0	0	0	0	0	0	0	0	0	0	517	0		5	0
518	2019-01-29	0	KAGONGI		2	2		2	0	1	0	0	0	0	0	0		1	0	1	0	0	0	0	0	0	0	0	0	0	0	0	518	0		5	1
519	2019-01-29	0	KAGONGI	2	6	30		2	0	0	0	0	0	0	0	1	SKIN INFECTION	1	0	0	0	0	0	1	0	0	0	0	1	0	0	0	519	1	METRO	5	0
520	2019-01-29	0	KAGONGI	4		48	14.2	2	0	1	0	0	0	0	0	0		1	0	0	0	1	0	0	0	0	0	0	0	0	0	0	520	0		5	0
521	2019-01-29	0	KAGONGI	4		48		2	0	1	0	0	0	0	0	0		1	0	0	0	1	0	0	0	0	0	0	0	0	0	0	521	0		5	1
522	2019-01-29	0	KAGONGI		7	7		2	0	0	0	0	0	0	0	1	COMMON COLD	1	0	1	0	0	0	0	0	0	0	0	0	0	0	0	522	0		5	0
523	2019-01-29	0	KAGONGI		9	9	9	2	1	0	0	0	0	0	0	0		1	0	1	0	0	0	0	0	0	0	0	0	0	0	0	523	0		5	0
524	2019-01-29	0	KAGONGI		6	6		2	0	1	0	0	0	0	0	0		1	0	1	0	0	0	0	0	0	0	0	0	0	0	0	524	0		5	0
525	2019-01-29	0	KAGONGI	3	1	37	10	2	0	1	0	0	0	0	0	0		1	0	1	0	0	0	0	0	0	0	0	0	0	0	0	525	0		5	0
526	2019-01-29	0	KAGONGI	2		24		2	0	0	0	0	0	0	0	1	STOMATITIS	1	0	1	0	0	0	0	0	0	0	0	0	0	0	0	526	0		5	0
527	2019-01-29	0	KAGONGI	2	1	25		1	0	0	0	0	0	0	0	1	BODY SORES	1	0	1	0	0	0	0	0	0	0	0	0	0	0	0	527	0		5	0
528	2019-01-29	0	KAGONGI		9	9		2	1	0	0	0	0	0	0	0		1	0	1	0	0	0	0	0	0	0	0	0	0	0	0	528	0		5	0
529	2019-01-29	0	KAGONGI	1	1	13		2	1	0	0	0	0	0	0	0		1	0	1	0	0	0	0	0	0	0	0	0	0	0	0	529	0		5	1
530	2019-01-29	0	KAGONGI		10	10	9	2	0	1	0	0	0	0	0	1	CONJUCTIVITIS	1	0	0	0	1	0	0	0	0	0	0	0	0	0	0	530	0		10	0
531	2019-01-29	0	KAGONGI	1	3	15		2	0	1	0	0	0	0	0	0		1	0	1	0	0	0	0	0	0	0	0	0	0	0	0	531	0		5	0
532	2019-01-29	0	KAGONGI	4		48	13	1	0	1	0	0	0	0	0	1	FUNGAL INFECTION	1	0	0	0	1	0	0	0	0	0	0	0	0	0	0	532	0		5	0
533	2019-01-29	0	KAGONGI	4		48	13	1	0	1	0	0	0	0	0	1	FUNGAL INFECTTION	1	0	0	0	1	0	0	0	0	0	0	0	0	0	0	533	0		5	0
534	2019-01-29	0	KAGONGI	4		48		2	0	1	0	0	0	0	0	0		1	0	1	0	0	0	0	0	0	0	0	0	0	0	0	534	0		5	0
535	2019-01-29	0	KAGONGI	3	10	46		1	0	1	0	0	0	0	0	0		1	0	1	0	0	0	0	0	0	0	0	0	0	0	0	535	0		5	0
536	2019-01-29	0	KAGONGI	4		48		2	0	0	0	0	0	0	0	1	SKIN INFECTION	1	0	1	0	0	0	0	0	0	0	0	0	0	0	0	536	0		5	1
537	2019-01-29	0	KAGONGI	4	1	49	17	1	0	1	0	0	0	0	0	0		1	0	0	0	1	0	0	0	0	0	0	0	0	0	0	537	0		5	0
538	2019-01-29	0	KAGONGI	4		48		2	0	0	0	1	0	0	0	1	ORAL THRUSH	1	0	1	0	0	0	0	0	0	0	0	1	0	0	0	538	1	METRO	5	0
539	2019-01-29	0	KAGONGI	4	1	49		2	0	1	0	0	0	0	0	0		1	0	1	0	0	0	0	0	0	0	0	0	0	0	0	539	0		5	0
540	2019-01-29	0	KAGONGI		7	7		2	0	0	0	0	0	0	0	1	COUGH/ COLD	1	0	0	0	1	0	0	0	0	0	0	0	0	0	0	540	0		5	0
541	2019-01-29	0	KAGONGI	4		48		2	0	1	0	0	0	0	0	0		1	0	1	0	0	0	0	0	0	0	0	0	0	0	0	541	0		5
542	2019-01-29	0	KAGONGI	2	1	25	13.5	1	0	0	0	0	0	0	0	1	COMMON COLD	1	0	1	0	0	0	0	0	0	0	0	0	0	0	0	542	0		5	0
543	2019-01-29	0	KAGONGI	2	1	25	14	2	0	1	0	0	0	0	0	1	ORAL THRUSH	1	0	0	0	1	0	0	0	0	0	0	0	0	0	0	543	0		5
544	2019-01-29	0	KAGONGI	4		48		2	0	0	0	0	0	0	0	1	COMMON COLD	1	0	0	0	1	0	0	0	0	0	0	0	0	0	0	544	0		5
545	2019-01-29	0	KAGONGI	3		36	13	1	0	0	0	0	0	0	0	1	COMMON COLD	1	0	0	0	1	0	0	0	0	0	0	0	0	0	0	545	0		5	1
546	2019-01-29	0	KAGONGI	2	1	25		1	0	0	0	0	0	0	0	1	BOIL	1	0	1	0	0	0	0	0	0	0	0	0	0	0	0	546	0		5	0
547	2019-01-29	0	KAGONGI	1		12	13	2	0	0	0	0	0	0	0	1	FUNGAL INFECTION	1	0	1	0	0	0	0	0	0	0	0	0	0	0	0	547	0		5	0
548	2019-01-29	0	KAGONGI		11	11		1	0	1	0	0	0	0	0	0		1	0	1	0	0	0	0	0	0	0	0	0	0	0	0	548	0		5
549	2019-01-29	0	KAGONGI		11	11		1	0	1	0	0	0	0	0	0		1	0	1	0	0	0	0	0	0	0	0	0	0	0	0	549	0		5	1
550	2019-01-29	0	KAGONGI	1	2	14	13	1	0	1	0	0	0	0	0	0		1	0	0	0	1	0	0	0	0	0	0	0	0	0	0	550	0		5
551	2019-01-29	0	KAGONGI	2		24	10	2	0	0	0	1	0	0	0	0		1	0	0	1	0	0	0	0	0	0	0	1	0	0	0	551	1	METRO	3
552	2019-01-29	0	KAGONGI		10	10	13.4	2	0	0	0	0	0	0	0	1	SKIN INFECTION	1	0	0	0	1	0	0	0	0	0	0	0	0	0	0	552	0		5
553	2019-01-29	0	KAGONGI		6	6	13.1	1	0	0	0	0	0	0	0	1	COUGH/ COLD	1	0	0	0	1	0	0	0	0	0	0	0	0	0	0	553	0		3
554	2019-01-29	0	KAGONGI		7	7	13	2	0	0	0	0	0	0	0	1	COUGH/ COLD	1	0	0	0	1	0	0	0	0	0	0	0	0	0	0	554	0		5	0
555	2019-01-29	0	KAGONGI	1		12	14	2	0	0	0	0	0	0	0	1	BACTERIAL INFECTION	1	0	0	0	1	0	0	0	0	0	0	0	0	0	0	555	0		5	0
556	2019-01-29	0	KAGONGI	1	3	15	13	2	0	1	0	0	0	0	0	0		1	0	0	0	1	0	0	0	0	0	0	0	0	0	0	556	0		5	1
557	2019-01-29	0	KAGONGI	1		12		2	0	0	0	0	0	0	0	1	COUGH/ COLD	1	0	0	0	1	0	0	0	0	0	0	0	0	0	0	557	0		5	1
558	2019-01-29	0	KAGONGI	1		12	8	2	0	1	0	0	0	0	0	1	ORAL THRUSH	1	0	0	0	1	0	0	0	0	0	0	0	0	0	0	558	0		5	1
559	2019-01-29	0	KAGONGI	1	7	19		1	0	1	0	0	0	0	0	1	COMMON COLD	1	0	0	0	1	0	0	0	0	0	0	0	0	0	0	559	0		5	0
560	2019-01-29	0	KAGONGI	2	8	32	10	1	0	1	0	0	0	0	0	1	ORAL THRUSH	1	0	0	0	1	0	0	0	0	0	0	0	0	0	0	560	0		5	0
561	2019-01-29	0	KAGONGI		10	10	14.5	2	0	0	0	0	0	0	0	1	BACTERIAL INFECTION	1	0	0	0	1	0	0	0	0	0	0	0	0	0	0	561	0		5	0
562	2019-01-29	0	KAGONGI	1	6	18	15	1	0	1	0	0	0	0	0	0		1	0	1	0	0	0	0	0	0	0	0	0	0	0	0	562	0		5	0
563	2019-01-29	0	KAGONGI	1	6	18	14	1	0	1	0	0	0	0	0	0		1	0	0	0	1	0	0	0	0	0	0	0	0	0	0	563	0		5
564	2019-01-29	0	KAGONGI		6	6		2	0	1	0	0	0	0	0	0		1	0	0	0	1	0	0	0	0	0	0	0	0	0	0	564	0		5
565	2019-01-29	0	KAGONGI	1	7	19		1	0	1	0	0	0	0	0	0		1	0	0	0	1	0	0	0	0	0	0	0	0	0	0	565	0		5	0
566	2019-01-29	0	KAGONGI	1	6	18	15	2	0	1	0	0	0	0	0	0		1	0	0	0	1	0	0	0	0	0	0	0	0	0	0	566	0		5
567	2019-01-29	0	KAGONGI	3	10	46	16.9	1	0	1	0	0	0	0	0	0		1	0	0	0	1	0	0	0	0	0	0	0	0	0	0	567	0		5	0
568	2019-01-29	0	KAGONGI	4		48	14.6	2	0	1	0	0	0	0	0	0		1	0	0	0	1	0	0	0	0	0	0	0	0	0	0	568	0		5	0
569	2019-01-29	0	KAGONGI	3		36	14	1	0	1	0	0	0	0	0	0		1	0	0	0	1	0	0	0	0	0	0	0	0	0	0	569	0		5	0
570	2019-01-29	0	KAGONGI		7	7	10	1	0	1	0	0	0	0	0	0		1	0	0	0	1	0	0	0	0	0	0	0	0	0	0	570	0		5	0
571	2019-01-29	0	KAGONGI	1		12	12	1	0	1	0	0	0	0	0	0		1	0	0	0	1	0	0	0	0	0	0	0	0	0	0	571	0		5	1
572	2019-01-29	0	KAGONGI	1	10	22	9	1	0	1	0	0	0	0	0	0		1	0	1	0	0	0	0	0	0	0	0	0	0	0	0	572	0		5	1
573	2019-01-29	0	KAGONGI		1	1		1	0	1	0	0	0	0	0	0		1	0	0	0	1	0	0	0	0	0	0	0	0	0	0	573	0		5
574	2019-01-29	0	KAGONGI		1	1		1	0	1	0	0	0	0	0	0		1	0	1	0	0	0	0	0	0	0	0	0	0	0	0	574	0		5	0
575	2019-01-29	0	KAGONGI	2	5	29	15	2	0	0	0	0	0	0	0	1	FUNGAL INFECTION	1	0	1	0	0	0	0	0	0	0	0	0	0	0	0	575	0		5	0
576	2019-01-29	0	RUBINDI	1		12		1	0	0	0	0	0	0	0	1	AMOEBIASIS	1	0	1	0	0	0	0	0	0	0	0	1	0	0	0	576	1	METRO	5	0
577	2019-01-29	0	RUBINDI	4		48		1	0	1	0	0	0	0	0	0		1	0	1	0	0	0	0	0	0	0	0	0	0	0	0	577	0		5	1
578	2019-01-29	0	RUBINDI	2	1	25		2	1	0	0	0	0	0	0	0		1	0	1	0	0	0	0	0	0	0	0	0	0	0	0	578	0		5	1
579	2019-01-29	0	RUBINDI	1	1	13		2	0	0	0	0	0	0	0	1	BACTERIAL INFECTION	1	0	1	0	0	0	0	0	0	0	0	0	0	0	0	579	0		5	1
580	2019-01-29	0	RUBINDI	4		48		2	0	1	0	0	0	0	0	0		1	0	1	0	0	0	0	0	0	0	0	0	0	0	0	580	0		5	1
581	2019-01-29	0	RUBINDI	4		48		1	0	0	0	0	0	0	0	1	BRONCHIOLITIS	1	0	1	0	0	0	0	0	0	0	0	0	0	0	0	581	0			1
582	2019-01-29	0	RUBUNDI	4		48		2	0	0	0	0	0	1	0	1	BRONCHIOLITIS	1	0	1	0	0	0	0	0	0	0	0	1	0	0	0	582	1	METRO	5	1
583	2019-01-29	0	RUBINDI		11	11		1	0	0	0	0	0	0	0	1	BRONCHIOLITIS	1	0	1	0	0	0	0	0	0	0	0	0	0	0	0	583	0		5
584	2019-01-29	0	RUBINDI	2	1	25		2	0	1	0	0	0	0	0	0		1	0	1	0	0	0	0	0	0	0	0	0	0	0	0	584	0		5	1
585	2019-01-29	0	RUBINDI	3		36		2	0	1	0	0	0	0	0	0		1	0	1	0	0	0	0	0	0	0	0	0	0	0	0	585	0		5	1
586	2019-01-29	0	RUBINDI	3		36		1	0	1	0	0	0	0	0	1	DERMATITIS	1	0	0	0	0	0	0	0	0	0	0	0	0	0	0	586	0		5	0
587	2019-01-29	0	RUBINDI	2		24		2	0	1	0	0	0	0	0	0		1	0	1	0	0	0	0	0	0	0	0	0	0	0	0	587	0		5	0
588	2019-01-29	0	RUBINDI	4		48		2	0	0	0	0	0	0	0	1	DERMATITIS, ORAL SORES	1	0	0	0	0	0	1	0	0	0	0	0	0	0	0	588	0		5	0
589	2019-01-29	0	RUBINDI	4		48		2	0	0	0	0	0	0	0	1	EPILEPSY	1	0	1	0	0	0	0	0	0	0	0	0	0	0	0	589	0		5	0
590	2019-01-29	0	RUBINDI	1		12		1	0	0	1	0	0	0	0	1	BRONCHIOLITIS	1	0	0	0	1	0	0	0	0	0	0	0	0	0	0	590	0		5	1
591	2019-01-29	0	RUBINDI	1	8	20		2	0	1	0	0	0	0	0	0		1	0	1	0	0	0	0	0	0	0	0	0	0	0	0	591	0		5	0
592	2019-01-29	0	RUBINDI		9	9		2	0	0	0	0	0	0	0	1	BRONCHIOLITIS	1	0	1	0	0	0	0	0	0	0	0	0	0	0	0	592	0		5	0
593	2019-01-29	0	RUBINDI	1		12		2	0	0	0	0	0	0	0	1	BRONCHIOLITIS	1	0	1	0	0	0	0	0	0	0	0	0	0	0	0	593	0		5	0
594	2019-01-29	0	RUBINDI		7	7		1	1	0	0	0	0	0	0	1	CHICKEN POX	1	0	1	0	0	0	0	0	0	0	0	0	0	0	0	594	0		5	0
595	2019-01-29	0	RUBINDI		9	9		2	0	0	0	0	0	0	0	1	BRONCHIOLITIS	1	0	0	0	1	0	0	0	0	0	0	0	0	0	0	595	0		5
596	2019-01-29	0	RUBINDI	3		36		2	0	1	0	0	0	0	0	1	HELMINTHIASIS	1	0	0	0	1	0	0	0	0	0	0	0	0	0	0	596	0		5	0
597	2019-01-29	0	RUBINDI	3		36		2	0	0	0	0	0	0	0	1	ADENITIS	1	0	1	0	0	0	0	0	0	0	0	1	0	0	0	597	1	METRO	5	0
598	2019-01-29	0	RUBINDI		6	6		1	0	1	0	0	0	0	0	1	DERMATITIS	1	0	0	0	0	0	1	0	0	0	0	0	0	0	0	598	0		5	0
599	2019-01-29	0	RUBINDI	2		24		1	0	1	0	0	0	0	0	0		1	0	0	0	1	0	0	0	0	0	0	0	0	0	0	599	0		3
600	2019-01-29	0	RUBINDI	1	8	20		1	0	0	0	0	1	0	0	0		1	0	1	0	0	0	0	0	0	0	0	0	0	0	0	600	0		5	1
601	2019-01-29	0	RUBINDI	3		36		2	0	1	0	0	0	0	0	1	ABDOMINAL PAIN	1	0	0	0	1	0	0	0	0	0	0	1	0	0	0	601	1	METRO	5	1
602	2019-01-29	0	RUBINDI	2	10	34		2	0	1	0	0	0	0	0	1	HELMINTHIASIS	1	0	0	0	1	0	0	0	0	0	0	0	0	0	0	602	0		5	1
603	2019-01-29	0	RUBINDI	3		36		1	0	1	0	0	0	0	0	0		1	0	1	0	0	0	0	0	0	0	0	0	0	0	0	603	0		5	0
604	2019-01-29	0	RUBINDI		8	8		2	0	0	1	0	0	0	0	0		1	0	0	0	0	0	1	0	0	0	0	0	0	0	0	604	0		5	1
605	2019-01-29	0	RUBINDI	2		24		2	0	0	0	0	0	0	0	1	BRONCHIOLITIS	1	0	0	0	0	0	1	0	0	0	0	0	0	0	0	605	0		5
606	2019-01-29	0	RUBINDI	2	1	25		1	0	1	0	0	0	0	0	0		1	0	0	0	1	0	0	0	0	0	0	1	0	0	0	606	1	METRO	5	0
607	2019-01-29	0	RUBINDI	4		48		1	0	0	0	0	0	1	0	0		1	0	1	0	0	0	0	0	0	0	0	0	0	0	0	607	0		5	1
608	2019-01-29	0	RUBINDI	2		24		1	0	0	1	0	0	0	0	1	COUGH	1	0	0	0	1	0	0	0	0	0	0	0	0	0	0	608	0		5
609	2019-01-29	0	RUBINDI	3		36		2	0	1	1	0	0	0	0	0		0	0	0	0	1	0	0	0	0	0	0	0	0	0	0	609	1	COTRIMOXALOLE
610	2019-01-29	0	RUBINDI	4		48		2	0	0	0	0	0	0	0	1	TINEA CAPTITIS	1	0	0	0	1	0	0	0	0	0	0	0	0	0	0	610	0		5	0
611	2019-01-29	0	RUBINDI	3		36		2	0	0	0	0	0	0	0	1	COUGH	1	0	0	0	1	0	0	0	0	0	0	0	0	0	0	611	0		5	1
612	2019-01-29	0	RUBINDI	3		36		2	1	0	0	0	0	0	0	1	ORAL CANDIASIS	1	0	1	0	0	0	1	0	0	0	0	0	0	0	0	612	0		5	0
613	2019-01-29	0	RUBINDI	3		36		2	0	0	0	0	0	0	0	1	COUGH	1	0	0	0	1	0	0	0	0	0	0	0	0	0	0	613	0		5
614	2019-01-29	0	RUBINDI	1	7	19		2	0	0	0	0	0	0	0	1	COUGH, CONJUNCTIVITIS	1	0	0	0	1	0	0	0	0	0	0	0	0	0	0	614	0		5	0
615	2019-01-29	0	RUBINDI		9	9		2	0	0	1	0	0	0	0	0		0	0	0	0	0	0	0	0	0	0	0	0	0	0	0	615	0			0
616	2019-01-29	0	RUBINDI		6	6		2	0	0	0	0	0	0	0	1	COUGH, FLUE	1	0	0	0	0	0	1	0	0	0	0	0	0	0	0	616	0		7	1
617	2019-01-29	0	RUBINDI	1	2	14		1	0	0	0	0	0	0	0	1	COUGH, TINEA CAPTIS	1	0	0	0	1	0	0	0	0	0	0	0	0	0	0	617	0		5	0
618	2019-01-29	0	RUBINDI	2	1	25		1	0	1	0	0	0	0	0	0		0	0	0	0	1	0	0	0	0	0	0	0	0	0	0	618	1	COTRIMOXALOLE		0
619	2019-01-29	0	RUBINDI	2		24		2	0	1	0	0	0	0	0	0		1	0	1	0	1	0	0	0	0	0	0	0	0	0	0	619	1	COTRIMOXALOLE	5
620	2019-01-29	0	RUBINDI		3	3		2	0	0	0	0	0	0	0	1	BRONCHIOLITIS	1	0	1	0	0	0	0	0	0	0	0	0	0	0	0	620	0		5	1
621	2019-01-29	0	RUBINDI		11	11		1	0	0	1	0	0	0	0	1	COUGH	1	0	0	0	1	0	0	0	0	0	0	0	0	0	0	621	0		5	1
622	2019-01-29	0	RUBINDI		11	11		1	0	0	0	0	0	0	0	1	COUGH	1	0	0	0	0	0	1	0	0	0	0	0	0	0	0	622	0		7	1
623	2019-01-29	0	RUBINDI	4		48		2	0	1	0	0	0	0	0	1	FUNGAL INFECTION	1	0	1	0	0	0	0	0	0	0	0	0	0	0	0	623	0		5	1
624	2019-01-29	0	RUBINDI	4		48		2	0	0	0	0	1	0	0	0		1	0	0	0	1	0	0	0	0	0	0	0	0	0	0	624	0		5
625	2019-01-29	0	RUBINDI		5	5		1	0	0	1	0	0	0	0	1	COUGH	1	0	0	0	0	0	1	0	0	0	0	0	0	0	0	625	0		3	1
626	2019-01-29	0	RUBINDI	1	7	19		1	1	0	0	0	0	0	0	0		1	0	1	0	0	0	0	0	1	0	0	0	0	0	0	626	0		53	0
627	2019-01-29	0	RUBINDI	1		12		2	0	1	0	1	0	0	0	0		0	0	0	0	0	0	0	0	0	0	0	0	0	0	0	627	0			1
628	2019-01-29	0	RUBINDI	1	2	14		2	0	1	0	0	0	0	0	0		1	0	1	0	0	0	0	0	0	0	0	0	0	0	0	628	0		5	0
629	2019-01-29	0	RUBINDI		8	8		2	0	0	1	0	0	0	0	0		1	0	0	0	1	0	0	0	0	0	0	0	0	0	0	629	0		5
630	2019-01-29	0	RUBINDI	1		12		2	0	1	0	0	0	0	0	0		1	0	1	0	0	0	0	0	0	0	0	0	0	0	0	630	0		5	0
631	2019-01-29	0	RUBINDI		3	3		1	1	0	0	0	0	0	0	0		1	0	1	0	0	0	0	0	1	0	0	0	0	0	0	631	0		5	0
632	2019-01-29	0	RUBINDI	4		48		1	0	0	0	0	0	0	0	1	COUGH	1	0	1	0	0	0	1	1	0	0	0	0	0	0	0	632	0		5	0
633	2019-01-29	0	RUBINDI		8	8		2	0	0	1	0	0	0	0	1	COUGH	1	0	0	0	0	0	1	0	0	0	0	0	0	0	0	633	0		5	1
634	2019-01-29	0	RUBINDI	1	3	15		2	0	0	0	0	0	0	0	1	COUGH	1	0	0	0	0	0	1	0	0	0	0	0	0	0	0	634	0		4	0
635	2019-01-29	0	RUBINDI	3	6	42		2	0	0	0	0	0	0	0	1	TINEA CAPTIS	1	0	1	0	0	0	0	0	0	0	0	0	0	0	0	635	0		5
636	2019-01-29	0	RUBINDI	4	1	49		2	0	0	0	0	0	0	0	1	COUGH	1	0	1	0	0	0	0	0	0	0	0	0	0	0	0	636	0		5	1
637	2019-01-29	0	RUBINDI	1	1	13		2	0	0	0	0	0	0	0	1	COUGH	1	0	0	0	0	0	1	0	0	0	0	0	0	0	0	637	0		5	1
638	2019-01-29	0	RUBINDI	4		48		1	0	0	0	0	0	0	0	1	COUGH	1	0	1	0	0	0	0	0	0	0	0	0	0	0	0	638	0		5	1
639	2019-01-29	0	RUBINDI		6	6		2	0	0	1	0	0	0	0	1	COUGH	1	0	0	0	1	0	0	0	0	0	0	0	0	0	0	639	0		5	0
640	2019-01-29	0	RUBINDI	1	1	13		2	0	0	0	0	0	0	0	1	COUGH	1	0	1	0	0	0	0	0	0	0	0	0	0	0	0	640	0		5	1
641	2019-01-29	0	RUBINDI	1		12		2	0	0	0	0	0	0	0	1	BRONCHIOLITIS	1	0	1	0	0	0	0	0	0	0	0	0	0	0	0	641	0		5	1
642	2019-01-29	0	RUBINDI	1		12		2	0	1	0	0	0	0	0	0		0	0	0	0	0	0	0	0	0	0	0	0	0	0	0	642	0			0
643	2019-01-29	0	RUBINDI	1	1	13		2	0	0	0	0	0	0	0	1	DERMATITIS	1	0	0	0	0	0	1	0	0	0	0	0	0	0	0	643	0		5	0
644	2019-01-29	0	RUBINDI		6	6			0	0	0	0	0	0	0	1	COUGH	1	0	0	0	0	0	1	0	0	0	0	0	0	0	0	644	0		7	1
645	2019-01-29	0	RUBINDI		5	5		1	1	0	0	0	0	0	0	0		1	0	1	0	0	0	0	0	0	0	0	0	0	0	0	645	0		5	1
646	2019-01-29	0	RUBINDI		6	6		1	0	1	0	0	0	0	0	0		1	0	1	0	0	0	0	0	0	0	0	0	0	0	0	646	0		5	1
647	2019-01-29	0	RUBINDI	2		24		2	1	0	0	0	0	0	0	0		1	0	1	0	0	0	1	0	0	0	0	0	0	0	0	647	0		57	0
648	2019-01-29	0	RUBINDI		2	2		1	0	0	0	0	0	0	0	1	COUGH	1	0	1	0	0	0	0	0	0	0	0	0	0	0	0	648	0		5	1
649	2019-01-29	0	RUBINDI	1	2	14		1	0	0	1	0	0	0	0	0		1	0	0	1	0	0	0	0	0	0	0	0	0	0	0	649	0		5
650	2019-01-29	0	RUBINDI	3		36		2	0	1	0	0	0	0	0	0		1	0	0	0	1	0	0	0	0	0	0	0	0	0	0	650	0		5	0
651	2019-01-29	0	RUBINDI	1	3	15		2	0	0	0	0	0	0	0	1	COUGH	1	0	0	0	0	0	1	0	0	0	0	0	0	0	0	651	0		5	1
652	2019-01-29	0	RUBINDI	5		60		2	0	1	0	0	0	0	0	1	TRR	1	0	1	0	0	0	0	0	0	0	0	0	0	0	0	652	0		5	1
653	2019-01-29	0	RUBINDI	1	1	13		1	0	0	0	0	0	0	0	1	COUGH	1	0	1	0	0	0	0	0	0	0	0	0	0	0	0	653	0		5	0
654	2019-01-29	0	RUBINDI	3	1	37		1	0	1	0	0	0	0	0	0		1	0	1	0	0	0	0	0	0	0	0	0	0	0	0	654	0		5	1
655	2019-01-29	0	RUBINDI		6	6		2	0	0	1	0	0	0	0	1	COUGH	1	0	0	0	1	0	0	0	0	0	0	0	0	0	0	655	0		5	0
656	2019-01-29	0	RUBINDI		7	7		2	0	0	0	0	0	0	0	1	COUGH	1	0	0	0	0	0	1	0	0	0	0	0	0	0	0	656	0		3	1
657	2019-01-29	0	RUBINDI	1	1	13		2	0	0	0	0	0	0	0	1	COUGH	1	0	0	0	1	0	1	0	0	0	0	0	0	0	0	657	0		5	1
658	2019-01-29	0	RUBINDI		7	7		2	0	0	0	0	0	0	0	1	COUGH	1	0	0	1	0	0	0	0	0	0	0	1	0	0	0	658	1	METRO	5	0
659	2019-01-29	0	RUBINDI	4		48		2	0	0	0	1	0	0	0	1	COUGH	1	0	0	1	0	0	0	0	0	0	0	1	0	0	0	659	1	METRO	5	0
660	2019-01-29	0	RUBINDI	1	1	13		2	0	0	0	0	0	0	0	1	COUGH	1	0	0	0	1	0	0	0	0	0	0	0	0	0	0	660	0		5
661	2019-01-29	0	RUBINDI	4		48		2	0	1	0	0	0	0	0	1	FUNGAL INFECTION	1	0	1	0	0	0	0	0	0	0	0	0	0	0	0	661	0		5
662	2019-01-29	0	RUBINDI	4		48		1	0	0	0	0	0	0	0	1	COUGH ALLERGY	1	0	0	0	1	0	0	0	0	0	0	0	0	0	0	662	0		5
663	2019-01-29	0	RUBINDI	2	6	30		2	0	0	0	0	0	0	0	1	COUGH	1	0	0	1	0	0	0	0	0	0	0	1	0	0	0	663	1	METRO	5
664	2019-01-29	0	RUBINDI	1	6	18		1	0	0	0	0	0	0	0	1	BRONCHITIS	1	0	0	0	1	0	0	0	0	0	0	0	0	0	0	664	0		5	0
665	2019-01-29	0	RUBINDI	2	9	33		2	0	0	0	0	0	0	0	1	COUGH	1	0	0	0	1	0	0	0	0	0	0	0	0	0	0	665	0		5	1
666	2019-01-29	0	RUBINDI	4		48		2	0	0	0	1	0	0	0	0		1	0	1	0	1	0	0	0	0	0	0	0	0	0	0	666	0		5	1
667	2019-01-29	0	RUBINDI		3	3		2	1	0	0	0	0	0	0	0		1	0	0	0	1	0	0	0	0	0	0	0	0	0	0	667	0		5	0
668	2019-01-29	0	RUBINDI		8	8		2	0	1	0	0	0	0	0	0		1	0	0	0	1	0	0	0	0	0	0	0	0	0	0	668	0		5	1
669	2019-01-29	0	RUBINDI	1		12		2	0	0	1	0	0	0	0	0		1	0	1	0	0	0	0	0	0	0	0	0	0	0	0	669	0		5	1
670	2019-01-29	0	RUBINDI	1	1	13		1	0	1	0	0	0	0	0	0		1	0	0	0	1	0	0	0	0	0	0	0	0	0	0	670	0		5	1
671	2019-01-29	0	RUBINDI	1	7	19		2	0	1	0	0	0	0	0	0		1	0	0	0	1	0	0	0	0	0	0	0	0	0	0	671	0		5
672	2019-01-29	0	RUBINDI	5		60		1	0	0	0	0	0	0	0	1	GASTROENTERITIS	1		0	0	1	0	0	0	0	0	0	0	0	0	0	672	0		5	1
673	2019-01-29	0	RUBINDI	5		60		1	0	1	0	0	0	0	0	0		1	0	0	0	1	0	0	0	0	0	0	0	0	0	0	673	0		5	0
674	2019-01-29	0	KAGONGI	4		48		1	0	1	0	0	0	0	0	0		1	0	0	0	1	0	0	0	0	0	0	0	0	0	0	674	0		5
675	2019-01-29	0	KAGONGI	1	7	19	12	1	0	1	0	0	0	0	0	0		1	0	1	0	0	0	0	0	0	0	0	0	0	0	0	675	0		5	1
676	2019-01-29	0	KAGONGI		2	2		2	1	0	0	0	0	0	0	0		1	0	1	0	0	0	0	0	0	0	0	0	0	0	0	676	0		5
677	2019-01-29	0	KAGONGI		10	10		1	1	0	1	0	0	0	0	0		1	0	1	0	0	0	0	0	0	0	0	0	0	0	0	677	0		5
678	2019-01-29	0	KAGONGI	4	1	49	13.5	2	0	1	0	0	0	0	0	0		1	0	1	0	0	0	0	0	0	0	0	0	0	0	0	678	0		5
679	2019-01-29	0	KAGONGI		8	8		2	0	0	0	0	0	0	0	1	BACTERIAL INFECTION	1	0	1	0	0	0	0	0	0	0	0	0	0	0	0	679	0		5
680	2019-01-29	0	KAGONGI	3	9	45		2	0	1	0	0	0	0	0	0		1	0	1	0	0	0	0	0	0	0	0	0	0	0	0	680	0		5
681	2019-01-29	0	KAGONGI	2		24		2	0	1	0	0	0	0	0	1	BODY RASH	1	0	1	0	0	0	0	0	0	0	0	0	0	0	0	681	0		5
682	2019-01-29	0	KAGONGI	4	9	57	16	2	0	1	0	0	0	0	0	1	FUNGAL INFECTION	1	0	0	0	1	0	0	0	0	0	0	0	0	0	0	682	0		5
683	2019-01-29	0	KAGONGI	2		24		1	0	1	0	0	0	0	0	0		1	0	1	0	0	0	0	0	0	0	0	0	0	0	0	683	0		5	0
684	2019-01-29	0	KAGONGI	3	6	42		2	0	1	0	0	0	0	0	0		1	0	1	0	0	0	0	0	0	0	0	0	0	0	0	684	0		5	0
685	2019-01-29	0	KAGONGI		11	11	13.5	2	0	0	0	0	0	0	0	1	FUNGAL INFECTION	1	0	1	0	0	0	0	0	0	0	0	0	0	0	0	685	0		10	0
686	2019-01-30	0	RUBAYA	3		36		2	0	1	0	0	0	0	0	0		1	0	1	0	0	0	0	0	0	0	0	0	0	0	0	686	0		5	0
687	2019-01-30	0	RUBAYA	4		48	17	1	0	0	0	0	0	0	0	1	TINEA CAPITIS (INFECTED)	1	0	0	0	0	0	0	0	0	0	0	0	0	0	1	687	1	PPF	5	0
688	2019-01-30	0	RUBAYA	4		48	11.2	2	0	0	0	0	0	0	0	1	COUGH	1	0	1	0	0	0	0	0	0	0	0	0	0	0	0	688	0		5	0
689	2019-01-30	0	RUBAYA	1	8	20	11	2	0	0	1	0	0	0	0	0		1	0	0	0	1	0	0	0	0	0	0	0	0	0	0	689	0		5	0
690	2019-01-30	0	RUBAYA	1	1	13	14	2	0	0	0	0	0	0	0	1	COUGH/ COLD	1	0	1	0	0	0	0	0	0	0	0	0	0	0	0	690	0		5	0
691	2019-01-30	0	RUBAYA	3	2	38	13	1	0	0	0	0	0	0	0	1	SKIN INFECTION FUNGAL	1	0	1	0	0	0	0	0	0	0	0	0	0	0	0	691	0		5
692	2019-01-30	0	RUBAYA		6	6	9	1	0	0	0	0	0	0	0	1	COLD	1	0	1	0	0	0	0	0	0	0	0	0	0	0	0	692	0		4	0
693	2019-01-30	0	RUBAYA	3		36	14	1	0	0	0	0	0	0	0	1	COUGH	1	0	1	0	0	0	0	0	0	0	0	0	0	0	0	693	0		5
694	2019-01-30	0	RUBAYA		3	3	5	1	0	0	0	0	0	0	0	1	COUGH AND FLUE	1	0	1	0	0	0	0	0	0	0	0	0	0	0	0	694	0		5	0
695	2019-01-30	0	RUBAYA	2	6	30	12	1	1	0	0	0	0	0	0	0		1	0	1	0	0	0	0	0	0	0	0	0	0	0	0	695	0		5	0
696	2019-01-30	0	RUBAYA	1	2	14	11	2	1	0	0	0	0	0	0	0		1	0	1	0	0	0	0	0	1	0	0	0	0	0	0	696	1	XPEN	5	0
697	2019-01-30	0	RUBAYA		4	4	7.9	1	0	0	0	0	0	0	0	1	COUGH	1	0	1	0	0	0	0	0	0	0	0	0	0	0	0	697	0		5	0
698	2019-01-30	0	RUBAYA	2		24	11	2	0	0	0	0	0	0	0	1	WOUNDS	1	0	1	0	0	0	0	0	0	0	0	0	0	0	0	698	0		5	0
699	2019-01-30	0	RUBAYA	1	3	15	12	1	0	0	0	1	0	0	0	1	FLUE	1	0	0	0	0	0	1	0	0	0	0	1	0	0	0	699	1	METRO	7	0
700	2019-01-30	0	RUBAYA	4		48		2	0	0	0	0	0	0	0	1	SUPERFICIAL SCALP FUNGAL INFECTION	1	0	0	0	0	0	0	0	0	0	0	0	0	0	1	700	1	PPF	5
701	2019-01-30	0	RUBAYA	2		24		2	0	0	0	0	0	0	0	1	COUGH AND FLUE	1	0	1	0	0	0	0	0	0	0	0	0	0	0	0	701	0		5	0
702	2019-01-30	0	RUBAYA	2		24		2	0	0	0	0	0	0	0	1	COUGH AND FLUE	1	0	1	0	0	0	0	0	0	0	0	0	0	0	0	702	0		5	0
703	2019-01-30	0	RUBAYA	1	1	13		1	0	0	0	0	0	0	0	1	COUGH AND FLUE	1	0	1	0	0	0	0	0	0	0	0	0	0	0	0	703	0		5	0
704	2019-01-30	0	RUBAYA		11	11		1	0	0	0	0	0	0	0	1	URETHRA DISCHARGE	1	0	0	0	0	0	1	0	0	0	0	0	0	0	0	704	0		5	0
705	2019-01-30	0	RUBAYA	3		36	15	1	0	0	0	0	0	0	0	1	COUGH/COLD	1	0	1	0	0	0	0	0	0	0	0	0	0	0	0	705	0		5	0
706	2019-01-30	0	RUBAYA		7	7	6	1	0	0	0	0	0	0	0	1	COUGH AND FLUE	1	0	1	0	0	0	0	0	0	0	0	0	0	0	0	706	0		5	0
707	2019-01-30	0	RUBAYA	4		48	16	1	0	0	0	0	0	0	0	1	COUGH	1	0	1	0	0	0	0	0	0	0	0	0	0	0	0	707	0		5	0
708	2019-01-30	0	RUBAYA	5		60		2	0	0	0	0	0	0	0	1	BACTERIAL INFECTION	1	0	0	0	1	0	0	0	0	0	0	0	0	0	0	708	0		5	0
709	2019-01-30	0	RUBAYA	1	4	16	12	1	0	0	0	0	0	0	0	1	SKIN INFECTION, COUGH	1	0	1	0	0	0	0	0	0	0	0	0	0	0	0	709	0		5	0
710	2019-01-30	0	RUBAYA		1	1		2	0	0	0	0	0	0	0	1	COMMON COLD	1	0	1	0	0	0	0	0	0	0	0	0	0	0	0	710	0		5	0
711	2019-01-30	0	RUBAYA	4		48	15	2	0	0	0	0	0	0	0	1	COUGH	1	0	0	0	1	0	0	0	0	0	0	0	0	0	0	711	0		5	0
712	2019-01-30	0	RUBAYA	4		48	15	2	0	0	0	0	0	0	0	1	COUGH	1	0	0	0	1	0	0	0	0	0	0	0	0	0	0	712	0		5
713	2019-01-30	0	RUBAYA	3		36	12	1	0	0	0	0	0	0	0	1	COUGH	1	0	1	0	0	0	0	0	0	0	0	0	0	0	0	713	0		5
714	2019-01-30	0	RUBAYA	2	1	25	11	2	0	0	0	0	0	0	0	1	BACTERIAL INFECTION	1	0	0	0	0	0	1	0	0	0	0	0	0	0	0	714	0		5	0
715	2019-01-30	0	RUBAYA	1	7	19	11	2	0	0	0	0	0	0	0	0	COUGH/COLD, BACTERIAL CONJUCTIVITIS	1	0	0	0	0	0	0	0	0	0	0	0	0	0	0	715	1	TEO	5	0
716	2019-01-30	0	RUBAYA		4	4	7	1	0	0	0	0	0	0	0	1	COUGH/ COLD	1	0	1	0	0	0	0	0	0	0	0	0	0	0	0	716	0		5
717	2019-01-30	0	RUBAYA		5	5	7	1	0	0	0	0	0	0	0	1	COUGH	1	0	1	0	0	0	0	0	0	0	0	0	0	0	0	717	0		5
718	2019-01-30	0	RUBAYA	2	1	25	13	2	0	0	0	0	0	0	0	1	SKIN INFECTION	1	0	1	0	0	0	0	0	0	0	0	0	0	0	0	718	0		5	0
719	2019-01-30	0	RUBAYA		9	9	4	2	0	0	0	0	0	0	0	1	COUGH, SKIN INFECTION	1	0	1	0	0	0	0	0	0	0	0	0	0	0	0	719	0		5	0
720	2019-01-30	0	RUBAYA	2		24	8	1	0	0	1	0	0	0	0	1	COUGH	1	0	1	0	0	0	0	0	0	0	0	0	0	0	0	720	0		5
721	2019-01-30	0	RUBAYA	3		36	13	1	0	1	0	0	0	0	0	0		1	0	0	0	1	0	0	0	0	0	0	0	0	0	0	721	0		5	0
722	2019-01-30	0	RUBAYA	2	1	25	12	1	0	0	0	0	0	0	0	1	COUGH	1	0	1	0	0	0	0	0	0	0	0	0	0	0	0	722	0		5	0
723	2019-01-30	0	RUBAYA	2	6	30	14	1	0	0	0	0	0	0	0	1	COUGH, FUNGAL INFECTION	1	0	1	0	0	0	0	0	0	0	0	0	0	0	0	723	0		5	0
724	2019-01-30	0	RUBAYA	3		36	17	2	0	0	0	0	0	0	0	1	COUGH	1	0	1	0	0	0	0	0	0	0	0	0	0	0	0	724	0		5	0
725	2019-01-30	0	RUBAYA	1	6	18	11	1	0	0	0	0	0	0	0	1	COUGH	1	0	1	0	0	0	0	0	0	0	0	0	0	0	0	725	0		5	0
726	2019-01-30	0	RUBAYA	2		24	8.2	2	0	0	0	0	0	0	0	1	COUGH	1	0	1	0	0	0	0	0	0	0	0	0	0	0	0	726	0		5	0
727	2019-01-30	0	RUBAYA		10	10	11	1	0	0	0	0	0	0	0	1	COUGH	1	0	1	0	0	0	0	0	0	0	0	0	0	0	0	727	0		5	0
728	2019-01-30	0	RUBAYA	1		12	13.5	1	0	0	0	0	0	0	0	1	COLD/ COUGH	1	0	1	0	0	0	0	0	0	0	0	0	0	0	0	728	0		5	0
729	2019-01-30	0	RUBAYA	4		48	17	2	0	1	0	0	0	0	0	1	TINEA CAPITIS	1	0	0	0	1	0	0	0	0	0	0	0	0	0	0	729	0		5	0
730	2019-01-30	0	RUBAYA	5		60	15	1	0	0	0	0	0	0	0	1	BACTERIAL SKIN INFECTION	1	0	0	0	1	0	0	0	0	0	0	0	0	0	0	730	0		5	0
731	2019-01-30	0	RUBAYA	1	3	15	16	2	0	0	0	0	0	0	0	1	COUGH	1	0	1	0	0	0	0	0	0	0	0	0	0	0	0	731	0		5	0
732	2019-01-30	0	RUBAYA	3		36	11	2	0	1	0	0	0	0	0	0		1	0	1	0	0	0	0	0	0	0	0	0	0	0	0	732	0		5
733	2019-01-30	0	RUBAYA	1		12	9	1	0	0	0	0	0	0	0	1	BACTERIAL SKIN INFECTION	1	0	1	0	0	0	0	0	0	0	0	0	0	0	0	733	0		5	0
734	2019-01-30	0	RUBAYA		8	8	11	1	0	0	0	0	0	0	0	1	COUGH/ COLD	1	0	1	0	0	0	0	0	0	0	0	0	0	0	0	734	0		5	0
735	2019-01-30	0	RUBAYA	1	8	20	16	2	0	0	0	0	0	0	0	1	SKIN RASH	1	0	1	0	0	0	0	0	0	0	0	0	0	0	0	735	0		5	0
736	2019-01-30	0	RUBAYA		9	9	10	1	0	0	0	0	0	0	0	1	COUGH/ COLD	1	0	1	0	0	0	0	0	0	0	0	0	0	0	0	736	0		5	0
737	2019-01-30	0	RUBAYA	1	2	14	9	2	0	0	0	0	0	0	0	1	COUGH/ COLD	1	0	1	0	0	0	0	0	0	0	0	0	0	0	0	737	0		5	0
738	2019-01-30	0	RUBAYA	2		24	11	2	0	0	0	0	0	0	0	1	COUGH/ COLD	1	0	1	0	0	0	0	0	0	0	0	0	0	0	0	738	0		5	0
739	2019-01-30	0	RUBAYA		10	10	9	1	0	0	0	0	0	0	0	1	BACTERIAL INFECTION	1	0	1	0	0	0	0	0	0	0	0	0	0	0	0	739	0		5	0
740	2019-01-30	0	RUBAYA	1	2	14	14	1	0	0	0	0	0	0	0	0		1	0	1	0	0	0	0	0	0	0	0	0	0	0	0	740	0		5	0
741	2019-01-30	0	RUBAYA	1	1	13		1	0	0	0	0	0	0	0	1	COUGH/ COLD	1	0	1	0	0	0	0	0	0	0	0	0	0	0	0	741	0		5	0
742	2019-01-30	0	RUBAYA	2		24	10	2	0	0	0	0	0	0	0	1	FLUE AND COUGH	1	0	0	0	1	0	0	0	0	0	0	0	0	0	0	742	0		5	0
743	2019-01-30	0	RUBAYA	4		48	17	1	0	0	0	0	0	0	0	1	FLUE AND COUGH	1	0	0	0	1	0	0	0	0	0	0	0	0	0	0	743	0		5	0
744	2019-01-30	0	RUBAYA	3		36	15	2	0	0	0	1	0	0	0	0		1	0	0	1	0	0	0	0	0	0	0	0	0	0	0	744	0		5	1
745	2019-01-30	0	RUBAYA		2	2	6	1	0	0	0	0	0	0	0	1	COUGH	1	0	1	0	0	0	0	0	0	0	0	0	0	0	0	745	0		5	0
746	2019-01-30	0	RUBAYA	2	1	25	12	2	0	0	0	0	0	0	0	1	COUGH	1	0	1	0	0	0	0	0	0	0	0	0	0	0	0	746	0		5	0
747	2019-01-30	0	RUBAYA	1		12	9	2	0	0	1	0	0	0	0	1	COUGH	1	0	1	0	0	0	0	0	0	0	0	0	0	0	0	747	0		5
748	2019-01-30	0	RUBAYA	1	3	15	11	1	0	0	1	0	0	0	0	1	COUGH	1	0	1	0	0	0	0	0	0	0	0	0	0	0	0	748	0		5	0
749	2019-01-30	0	RUBAYA		5	5	8	1	0	0	0	0	0	0	0	1	COUGH/ COLD	1	0	1	0	0	0	0	0	0	0	0	0	0	0	0	749	0		5	0
750	2019-01-30	0	RUBAYA		7	7	10	1	0	0	0	0	0	0	0	1	COUGH/ COLD	1	0	1	0	0	0	0	0	0	0	0	0	0	0	0	750	0		5	0
751	2019-01-30	0	RUBAYA	1		12	10	2	0	0	0	0	0	0	0	1	COUGH/ COLD	1	0	1	0	0	0	0	0	0	0	0	0	0	0	0	751	0		5	0
752	2019-01-30	0	RUBAYA		4	4	8	1	0	0	0	0	0	0	0	1	COLD/ COUGH	1	0	1	0	0	0	0	0	0	0	0	0	0	0	0	752	0		5	0
753	2019-01-30	0	RUBAYA	4		48	16	2	0	0	0	0	0	0	0	1	COLD/ COUGH	1	0	0	0	1	0	0	0	0	0	0	0	0	0	0	753	0		5	0
755	2019-01-30	0	RUBAYA		11	11	7.5	2	0	0	0	0	0	0	0	1	COLD/ COUGH	1	0	1	0	0	0	0	0	0	0	0	0	0	0	0	755	0		5	0
756	2019-01-30	0	RUBAYA	1	7	19	10	1	0	0	1	0	0	0	0	1	COUGH/ COLD	1	0	1	0	0	0	0	0	0	0	0	0	0	0	0	756	0		5	0
757	2019-01-30	0	RUBAYA		10	10	9	1	0	0	1	0	0	0	0	0		1	0	1	0	0	0	0	0	0	0	0	1	0	0	0	757	1	METRO	5	0
758	2019-01-30	0	RUBAYA		9	9	7	1	0	0	0	0	0	0	0	1	ORAL THRUSH, BACTERIAL SKIN INFECTION	1	0	1	0	0	0	0	0	0	0	0	0	0	0	0	758	0		5	0
759	2019-01-30	0	RUBAYA	1	3	15	8	2	0	0	0	0	0	0	0	1	CHRONIC COUGH, CHICKEN POX	1	0	0	0	0	0	1	0	0	0	0	0	0	0	0	759	0		5	0
760	2019-01-30	0	RUBAYA	1	1	13	9	1	0	0	0	0	0	0	0	1	COUGH/ COLD	1	0	1	0	0	0	0	0	0	0	0	0	0	0	0	760	0		5	0
761	2019-01-30	0	RUBAYA	2		24	15	1	0	0	0	0	0	0	0	1	COUGH/COLD, BACTERIAL CONJUNCTIVITIS	1	0	1	0	0	0	0	0	0	0	0	0	0	0	0	761	0		5	0
762	2019-01-30	0	RUBAYA		1	1		2	0	0	0	0	0	0	0	1	COUGH, COLD	1	0	1	0	0	0	0	0	0	0	0	0	0	0	0	762	0		5	0
763	2019-01-30	0	RUBAYA	4		48	15	2	0	0	0	0	0	0	0	1	COUGH, COLD	1	0	1	0	0	0	0	0	0	0	0	0	0	0	0	763	0		5	0
764	2019-01-30	0	RUBAYA	1	3	15	11	1	0	0	0	0	0	0	0	1	COUGH, COLD	1	0	1	0	0	0	0	0	0	0	0	0	0	0	0	764	0		5
765	2019-01-30	0	RUBAYA	1	1	13	10	1	0	0	0	0	0	0	0	1	COUGH, COLD	1	0	1	0	0	0	0	0	0	0	0	0	0	0	0	765	0		5	0
766	2019-01-30	0	RUBAYA		5	5	8	1	0	0	0	0	0	1	0	0		1	0	1	0	0	0	0	0	0	0	0	0	0	0	0	766	0		4	0
767	2019-01-30	0	RUBAYA		2	2	4	2	0	0	0	0	0	0	0	1		1	0	1	0	0	0	0	0	0	0	0	0	0	0	0	767	0		5	0
768	2019-01-30	0	RUBAYA	1	3	15	10	2	0	0	1	0	0	0	0	1	COUGH, COLD	1	0	1	0	0	0	0	0	0	0	0	0	0	0	0	768	1	TEO	5	0
769	2019-01-30	0	RUBAYA	3		36		2	0	0	1	0	0	0	0	1	VOMITING	1	0	0	0	1	0	0	0	0	0	0	0	0	0	0	769	0		5	0
770	2019-01-30	0	RUBAYA	1	6	18	7.4	2	0	0	1	0	0	0	0	0		1	0	0	1	0	0	0	0	0	0	0	0	0	0	0	770	0		5	0
771	2019-01-30	0	RUBAYA	2	2	26	16	1	0	0	0	0	0	0	0	1	BACTERIAL INFECTION	1	0	0	0	1	0	0	0	0	0	0	0	0	0	0	771	0		5	0
772	2019-01-30	0	RUBAYA	2	3	27	10	2	0	0	0	0	0	0	0	1	COUGH	1	0	0	0	1	0	0	0	0	0	0	0	0	0	0	772	0		5
773	2019-01-30	0	RUBAYA		6	6	12	2	0	0	0	0	0	0	0	1	SMALL POX	1	0	1	0	0	0	0	0	0	0	0	0	0	0	0	773	0		5	0
774	2019-01-30	0	RUBAYA	3	6	42	12	1	0	0	0	0	0	0	0	1	COUGH/ FLUE	1	0	1	0	0	0	0	0	0	0	0	0	0	0	0	774	0		5	0
775	2019-01-30	0	RUBAYA	2		24	8	1	0	0	0	0	0	0	0	1	ORAL CANDIDIASIS	1	0	1	0	0	0	0	0	0	0	0	0	0	0	0	775	0		5	0
776	2019-01-30	0	RUBAYA	1	3	15		2	0	0	0	0	0	0	0	1	COUGH AND FLUE	1	0	1	0	0	0	0	0	0	0	0	0	0	0	0	776	0		5	0
777	2019-01-30	0	RUBAYA		4	4	7	1	0	0	0	0	0	0	0	1	COUGH/ COLD	1	0	1	0	0	0	0	0	0	0	0	0	0	0	0	777	0		5
778	2019-01-30	0	RUBAYA		7	7	8	1	0	0	1	0	0	0	0	0		1	0	1	0	1	0	0	0	0	0	0	0	0	0	0	778	1	CO-PACK	5	0
779	2019-01-30	0	RUBAYA	1	1	13	11	2	0	0	0	0	0	0	0	1	COUGH AND MOUTH SORES	1	0	1	0	0	0	0	0	0	0	0	0	0	0	0	779	0		5	0
780	2019-01-30	0	BUBAARE	4		48	14	1	0	1	0	0	0	0	0	1	TINEA CAPITIS	1	0	0	0	1	0	0	0	0	0	0	0	0	0	0	780	0		5	0
781	2019-01-30	0	BUBAARE	4		48		2	0	0	0	0	0	0	0	1	ACUTE SYSTEMATIC INFECTION	1	0	0	0	1	0	0	0	0	0	0	0	0	0	0	781	0		5	0
782	2019-01-30	0	BUBAARE	1	1	13	10	2	0	1	0	0	0	0	0	0		1	0	0	0	1	0	0	0	0	0	0	0	0	0	0	782	0		5	0
783	2019-01-30	0	BUBAARE	4		48	15	2	0	0	0	0	0	0	0	1	ALLERGIC DERMATITIS + CONJUNCTIVITIS	1	0	0	0	1	0	0	0	0	0	0	0	0	0	0	783	0		5
784	2019-01-30	0	BUBAARE	1	4	16	10	2	0	0	0	0	0	0	0	1	SEPTICEAMIA	1	0	0	0	0	0	1	0	0	0	0	0	0	0	0	784	0		3	0
785	2019-01-30	0	BUBAARE	1	3	15	10	2	0	0	0	0	0	0	0	1	FURUNCULOSIS ARMPIT	1	0	1	0	0	0	0	0	0	0	0	0	0	0	0	785	1	TEO, ANTISEPTIC SOLUTION	5	0
786	2019-01-30	0	BUBAARE	1		12	10	1	0	0	0	0	0	0	1	0		1	0	0	1	0	0	0	0	0	0	0	0	0	0	0	786	0		5	1
787	2019-01-30	0	BUBAARE	4		48	16	2	0	0	0	0	0	0	0	1	ACUTE SYSTEMIC INFECTION	1	0	1	0	0	0	0	0	0	0	0	0	0	0	0	787	0		5	0
788	2019-01-30	0	BUBAARE	4		48	16	2	0	0	0	0	0	0	0	1	ACUTE RESPIRATORY INFECTION	1	0	0	0	1	0	0	0	0	0	0	0	0	0	0	788	0		5	0
789	2019-01-30	0	BUBAARE		3	3	6.5	1	1	0	0	0	0	0	0	0		1	0	1	0	0	0	0	0	1	0	0	0	0	0	0	789	0		1
790	2019-01-30	0	BUBAARE	1		12	9.5	2	0	0	0	0	0	0	1	0		1	0	0	1	0	0	0	0	0	0	0	0	0	0	0	790	0		5	0
791	2019-01-30	0	BUBAARE	4		48	14	2	0	0	0	0	0	0	0	1	HELMENTHIASIS	1	0	0	0	1	0	0	0	0	0	0	0	0	0	0	791	0		5	0
792	2019-01-30	0	BUBAARE	1		12	7	2	0	1	0	0	0	0	0	0		1	0	0	0	1	0	0	0	0	0	0	0	0	0	0	792	0		5	0
793	2019-01-30	0	BUBAARE	2	1	25	10.5	2	0	1	0	0	0	0	0	0		1	0	0	0	1	0	0	0	0	0	0	0	0	0	0	793	0		5	0
794	2019-01-30	0	BUBAARE		7	7	12.5	2	0	0	0	0	1	0	0	0		0	1	0	0	0	0	0	0	0	0	0	0	0	0	0	794	0			0
795	2019-01-30	0	BUBAARE	2		24	10	1	0	1	0	0	1	0	0	1	TINEA CAPITIS	1	1	0	0	1	0	0	0	0	0	0	0	0	0	0	795	0		5	0
796	2019-01-30	0	BUBAARE	2		24	10	2	0	1	1	0	0	0	0	0		1	0	0	0	1	0	0	0	0	0	0	0	0	0	0	796	0		5	0
797	2019-01-30	0	BUBAARE	2	1	25	10	2	0	1	0	0	0	0	0	1	EYE INFECTION	1	0	0	0	1	0	0	0	0	0	0	0	0	0	0	797	0		5	0
798	2019-01-29	1	BWIZIBWERA	5		60		2	0	0	0	0	0	1	0	0		1	0	0	0	0	0	0	0	0	0	0	0	0	0	1	798	1	PPF	5	0
799	2019-01-29	1	BWIZIBWERA		10	10	9	1	0	0	1	0	0	0	0	0		1	0	0	0	1	0	0	0	0	0	0	0	0	0	0	799	0		5	0
800	2019-01-29	1	BWIZIBWERA		10	10	9.8	2	0	0	0	0	0	0	0	1	ALLERGIC DERMATITIS	0	0	0	0	0	0	0	0	0	0	0	0	0	0	0	800	0			0
801	2019-01-29	1	BWIZIBWERA	1		12	6	2	0	0	0	1	0	0	0	0		1	0	1	0	1	0	0	0	0	0	0	0	0	0	0	801	0		5	0
802	2019-01-29	1	BWIZIBWERA		9	9	10.4	1	0	1	0	0	0	0	0	0		1	0	0	0	1	0	0	0	0	0	0	0	0	0	0	802	0		5
803	2019-01-29	1	BWIZIBWERA	1	6	18	12	1	0	1	0	0	0	0	0	0		1	0	0	0	1	0	0	0	0	0	0	0	0	0	0	803	0		5	0
804	2019-01-29	1	BWIZIBWERA		7	7	8	1	0	0	0	0	0	0	0	1	CONJUNCTIVITIS	1	0	0	0	1	0	0	0	0	0	0	0	0	0	0	804	0		5	0
805	2019-01-29	1	BWIZIBWERA	3		36	18	2	0	0	1	0	0	0	0	0		0	0	0	0	0	0	0	0	0	0	0	0	0	0	0	805	0			1
806	2019-01-29	1	BWIZIBWERA		9	9	6.5	2	0	1	0	0	0	0	0	0		1	0	0	0	1	0	0	0	0	0	0	0	0	0	0	806	0			0
807	2019-01-29	1	BWIZIBWERA	5		60	17	2	0	1	0	0	0	0	0	0		1	0	0	0	1	0	0	0	0	0	0	0	0	0	0	807	0		5	0
808	2019-01-29	1	BWIZIBWERA	2	6	30	10	2	0	1	0	0	0	0	0	1	DERMATITIS	1	0	0	0	1	0	0	0	0	0	0	0	0	0	0	808	0		5	0
809	2019-01-29	1	BWIZIBWERA	1	6	18	13	1	0	0	1	0	0	0	0	0		0	0	0	0	0	0	0	0	0	0	0	0	0	0	0	809	0			0
810	2019-01-29	1	BWIZIBWERA	1		12	6	1	0	1	0	0	0	0	0	0		1	0	0	0	1	0	0	0	0	0	0	0	0	0	0	810	0		5
811	2019-01-29	1	BWIZIBWERA	3		36	15	2	0	1	0	0	0	0	0	0		1	0	0	0	1	0	0	0	0	0	0	0	0	0	0	811	0		5	0
812	2019-01-29	1	BWIZIBWERA	1		12	6.5	2	0	1	0	0	0	0	0	0		1	0	0	0	0	0	0	0	0	0	0	0	0	0	0	812	0		5	0
813	2019-01-29	1	BWIZIBWERA	2	6	30	10	1	0	1	0	0	0	0	0	0		1	0	0	0	1	0	0	0	0	0	0	0	0	0	0	813	0		5
814	2019-01-29	1	BWIZIBWERA	1	1	13	11	2	0	1	0	0	0	0	0	1	CONJUNCTIVITS	1	0	0	0	1	0	0	0	0	0	0	0	0	0	0	814	0		5	0
815	2019-01-29	1	BWIZIBWERA	1	6	18	11		0	1	0	0	0	0	0	0		1	0	0	0	1	0	0	0	0	0	0	0	0	0	0	815	0		3
816	2019-01-29	1	BWIZIBWERA		8	8	6.2	1	0	0	0	0	0	0	0	1	DERMATITIS	1	0	0	0	1	0	0	0	0	0	0	0	0	0	0	816	0			0
817	2019-01-29	1	BWIZIBWERA	3	0	36	14	1	0	1	0	0	0	0	0	0		1	0	0	0	1	0	0	0	0	0	0	0	0	0	0	817	0		5
818	2019-01-29	1	BWIZIBWERA	2	0	24	12.5	1	0	1	0	0	0	0	0	0		1	0	1	0	0	0	0	0	0	0	0	0	0	0	0	818	0		5	0
819	2019-01-29	1	BWIZIBWERA	2	0	24	9	1	0	1	0	0	0	0	0	0		1	0	0	0	1	0	0	0	0	0	0	0	0	0	0	819	0		5	0
820	2019-01-29	1	BWIZIBWERA	1	6	18	10	2	0	1	0	0	0	0	0	0		1	0	0	0	1	0	0	0	0	0	0	0	0	0	0	820	0		5	0
821	2019-01-29	1	BWIZIBWERA	1	9	21	11	1	0	1	0	0	0	0	0	0		1	0	0	0	1	0	0	0	0	0	0	0	0	0	0	821	0		5	1
822	2019-01-29	1	BWIZIBWERA		7	7	6.5	2	0	0	1	0	0	0	0	0		0	0	0	0	0	0	0	0	0	0	0	0	0	0	0	822	0			1
823	2019-01-29	1	BWIZIBWERA	2	8	32	19.5	1	0	0	0	0	0	0	0	1		1	0	0	0	0	0	0	0	0	0	0	0	0	0	1	823	1	PPF	5	0
824	2019-01-29	1	BWIZIBWERA	3		36	19	2	0	0	0	0	0	0	0	1	BACTERIAL DERMATITIS	1	0	0	0	0	0	0	0	0	0	0	0	0	0	1	824	1	PPF	5	0
825	2019-01-29	1	BWIZIBWERA	1		12	11	2	0	1	0	0	0	0	0	0		1	0	1	0	0	0	0	0	0	0	0	0	0	0	0	825	0		5	0
826	2019-01-29	1	BWIZIBWERA		5	5	9.5	2	0	1	0	0	0	0	0	0		1	0	0	0	1	0	0	0	0	0	0	0	0	0	0	826	0		5	0
827	2019-01-29	1	BWIZIBWERA		9	9	9	1	0	1	1	0	0	0	0	0		1	0	0	0	1	0	0	0	0	0	0	1	0	0	0	827	1	METRO	5	0
828	2019-01-29	1	BWIZIBWERA	1		12	10	2	0	1	0	0	0	0	0	0		1	0	0	0	1	0	0	0	0	0	0	0	0	0	0	828	0		5	1
829	2019-01-29	1	BWIZIBWERA		2	2	6	2	0	0	1	0	0	0	0	0		0	0	0	0	0	0	0	0	0	0	0	0	0	0	0	829	0			1
830	2019-01-29	1	BWIZIBWERA	1	6	18	8	2	0	0	0	0	0	0	0	1	IMPETIGO	1	0	0	1	0	0	1	0	0	0	0	0	0	0	0	830	1	CIPRO	3	1
831	2019-01-29	1	BWIZIBWERA	3	0	36		2	0	0	1	0	0	0	0	0		0	0	0	0	0	0	0	0	0	0	0	0	0	0	0	831	0			0
832	2019-01-29	1	BWIZIBWERA	2		24	11	2	0	0	0	1	0	0	0	0		1	0	1	0	0	0	0	0	0	0	0	1	0	0	0	832	1	METRO	5	0
834	2019-01-29	1	BWIZIBWERA	2		24	8	2	0	1	0	0	0	0	0	0		1	0	0	0	1	0	0	0	0	0	0	0	0	0	0	834	0		5	0
835	2019-01-29	1	BWIZIBWERA	2	6	30	11	1	0	1	0	0	0	0	0	0		1	0	0	0	1	0	0	0	0	0	0	0	0	0	0	835	0		5	0
836	2019-01-29	1	BWIZIBWERA		5	5	9	2	0	1	1	0	0	0	0	0		1	0	0	0	1	0	0	0	0	0	0	0	0	0	0	836	0		5
837	2019-01-29	1	BWIZIBWERA	5		60	22	2	0	1	0	0	0	0	0	0		1	0	0	0	1	0	0	0	0	0	0	0	0	0	0	837	0		10	0
838	2019-01-29	1	BWIZIBWERA	1		12	9.6		0	0	0	0	0	0	0	1	BACTERIAL DERMATITIS	1	0	0	0	1	0	0	0	0	0	0	0	0	0	1	838	1	PPF	5	1
839	2019-01-29	1	BWIZIBWERA	4		48	12	1	0	1	0	0	0	0	0	0		1	0	0	0	1	0	0	0	0	0	0	0	0	0	0	839	0		5	1
840	2019-01-29	1	BWIZIBWERA	1	6	18	11	2	0	1	0	0	0	0	0	0		0	0	0	0	0	0	0	0	0	0	0	0	0	0	0	840	0			0
841	2019-01-29	1	BWIZIBWERA	5		60		2	0	1	0	0	0	0	0	0		0	0	1	0	0	0	0	0	0	0	0	0	0	0	0	841	0			0
842	2019-01-29	1	BWIZIBWERA	2	6	30		2	0	1	0	0	0	0	0	0		0	0	0	0	0	0	0	0	0	0	0	0	0	0	0	842	0			0
843	2019-01-29	1	BWIZIBWERA		3	3		2	0	1	0	0	0	0	0	0		0	0	0	0	0	0	0	0	0	0	0	0	0	0	0	843	0			1
844	2019-01-29	1	BWIZIBWERA	5	0	60		1	0	0	0	0	0	0	0	1	BACTERIAL INFECTION	1	0	1	0	0	0	0	0	0	0	0	1	0	0	0	844	1	METRO	5
845	2019-01-29	1	BWIZIBWERA	5		60		2	0	1	0	0	0	0	0	0		1	0	1	0	0	0	0	0	0	0	0	1	0	0	0	845	1	METRO	5
846	2019-01-29	1	BWIZIBWERA	3		36		1	1	0	0	0	0	0	0	0		1	0	1	0	0	0	0	0	0	0	0	0	0	0	0	846	0		5	1
847	2019-01-29	1	BWIZIBWERA	3		36	14	1	0	1	0	0	0	0	0	0		1	0	1	0	0	0	0	0	0	0	0	0	0	0	0	847	0		5	0
848	2019-01-29	1	BWIZIBWERA	5	0	60	22	2	0	1	0	0	0	0	0	0		1	0	0	0	1	0	0	0	0	0	0	0	0	0	0	848	0		5	1
849	2019-01-29	1	BWIZIBWERA		3	3	5	2	0	1	0	0	0	0	0	0		1	0	0	0	1	0	0	0	0	0	0	0	0	0	0	849	0		5	0
850	2019-01-29	1	BWIZIBWERA	4		48	18	1	0	0	0	0	0	0	0	1	DERMATITIS	1	0	0	0	1	0	0	0	0	0	0	0	0	0	1	850	1	PPF	5	0
851	2019-01-29	1	BWIZIBWERA	5		60	16	2	0	1	0	0	0	0	0	0		1	0	0	0	1	0	0	0	0	0	0	0	0	0	0	851	0		5	0
852	2019-01-29	1	BWIZIBWERA	2	6	30	11	2	0	1	0	0	0	0	0	0		1	0	1	0	0	0	0	0	0	0	0	0	0	0	0	852	0		5	1
853	2019-01-29	1	BWIZIBWERA	2		24	11	1	0	1	0	0	0	0	0	1	URINARY TRACT INFECTION	1	0	1	0	0	0	0	0	0	0	0	1	0	0	0	853	1	METRO	5	0
854	2019-01-29	1	BWIZIBWERA		9	9	11	2	0	1	0	0	0	0	0	1	CONJUNCTIVITIS	1	0	0	0	1	0	0	0	0	0	0	0	0	0	0	854	1	CHLORAMPHENICOL EYE DROP	5	0
855	2019-01-29	1	BWIZIBWERA	2		24	13	1	0	0	1	0	0	0	0	0		1	0	0	0	1	0	0	0	0	0	0	0	0	0	0	855	0			0
856	2019-01-29	1	BWIZIBWERA	2	1	25	13	1	0	1	0	0	0	0	0	0		0	0	0	0	0	0	0	0	0	0	0	0	0	0	0	856	0			0
857	2019-01-29	1	BWIZIBWERA		11	11	8.5	2	0	0	1	0	0	0	0	0		0	0	0	0	0	0	0	0	0	0	0	0	0	0	0	857	0			1
858	2019-01-29	1	BWIZIBWERA	2	6	30	12	1	0	0	1	0	0	0	0	0		0	0	0	0	0	0	0	0	0	0	0	0	0	0	0	858	0			0
859	2019-01-29	1	BWIZIBWERA	1		12	9.6	1	0	0	1	0	0	0	0	0		0	0	0	0	0	0	0	0	0	0	0	0	0	0	0	859	0			1
860	2019-01-29	1	BWIZIBWERA	4		48		1	0	1	0	0	0	0	0	0		1	0	0	0	1	0	0	0	0	0	0	0	0	0	0	860	0		5	1
861	2019-01-29	1	BWIZIBWERA	3		36	12	2	0	1	0	0	0	0	0	0		1	0	0	0	1	0	0	0	0	0	0	0	0	0	0	861	0		5	1
862	2019-01-29	1	BWIZIBWERA	2	0	24		1	0	1	0	0	0	0	0	0		1	0	0	0	1	0	0	0	0	0	0	0	0	0	0	862	0		10	1
863	2019-01-29	1	BWIZIBWERA	1	6	18	11	2	0	1	0	0	0	0	0	0		1	0	0	0	1	0	0	0	0	0	0	0	0	0	0	863	0		5	1
864	2019-01-29	1	BWIZIBWERA	4		48	13	2	0	1	0	0	0	0	0	0		1	0	0	0	1	0	0	0	0	0	0	0	0	0	0	864	0		5	1
865	2019-01-29	1	BWIZIBWERA	2	6	30	13	2	0	0	0	0	0	0	0	1	BACTERIAL DERMATITIS	1	0	0	0	1	0	0	0	0	0	0	0	0	0	0	865	0		5	1
866	2019-01-29	1	BWIZIBWERA	1		12	10	1	0	1	0	0	0	0	0	0		1	0	0	0	1	0	0	0	0	0	0	0	0	0	0	866	0		5	0
867	2019-01-29	1	BWIZIBWERA	1	6	18	10	1	0	1	0	0	0	0	0	0		0	0	0	0	1	0	0	0	0	0	0	0	0	0	0	867	1	COTRIMOXAZOLE		0
868	2019-01-29	1	BWIZIBWERA		4	4	6.8	2	0	1	0	0	0	0	0	0		0	0	0	0	0	0	0	0	0	0	0	0	0	0	0	868	0			0
869	2019-01-29	1	BWIZIBWERA	1	6	18	11	2	0	1	0	0	0	0	0	0		1	0	0	0	1	0	0	0	0	0	0	0	0	0	0	869	0		5	0
870	2019-01-29	1	BWIZIBWERA		9	9	8.6	2	0	1	1	0	0	0	0	0		1	0	0	0	1	0	0	0	0	0	0	0	0	0	0	870	0		5	1
871	2019-01-29	1	BWIZIBWERA		7	7	6.6	2	0	0	1	0	0	0	0	0		0	0	0	0	0	0	0	0	0	0	0	0	0	0	0	871	0			0
872	2019-01-29	1	BWIZIBWERA	2		24	10	2	0	0	0	0	0	0	0	1	TINEA CAPITIS	1	0	0	0	1	0	0	0	0	0	0	0	0	0	0	872	0		5	0
873	2019-01-29	1	BWIZIBWERA	3		36	13	2	0	0	0	0	0	1	0	0		1	0	0	0	1	0	0	0	0	0	0	0	0	0	0	873	0		5	0
874	2019-01-29	1	BWIZIBWERA		5	5	7	2	0	0	0	0	0	0	0	1	ORAL THRUSH	1	0	0	0	1	0	0	0	0	0	0	0	0	0	0	874	0		5	1
875	2019-01-29	1	BWIZIBWERA		11	11	10	1	0	1	1	0	0	0	0	0		1	0	0	0	1	0	0	0	0	0	0	0	0	0	0	875	0		5	0
876	2019-01-29	1	BWIZIBWERA	1	6	18	10	2	0	0	0	0	0	0	0	1	ORAL THRUSH	0	0	0	0	0	0	0	0	0	0	0	0	0	0	0	876	0			1
877	2019-01-29	1	BWIZIBWERA	1	6	18		2	0	1	0	0	0	0	0	0		1	0	0	0	1	0	0	0	0	0	0	0	0	0	0	877	0		0	1
878	2019-01-29	1	BWIZIBWERA	3	6	42	15	1	0	1	0	0	0	0	0	0		1	0	0	0	1	0	0	0	0	0	0	0	0	0	0	878	0		5	1
879	2019-01-29	1	BWIZIBWERA	1		12	10.8	2	0	1	0	0	0	0	0	0		1	0	0	0	1	0	0	0	0	0	0	0	0	0	0	879	0		5	1
880	2019-01-29	1	BWIZIBWERA	1	0	12	9.6	2	0	1	0	0	0	0	0	0		1	0	0	0	1	0	0	0	0	0	0	0	0	0	0	880	0		5	1
881	2019-01-29	1	BWIZIBWERA		6	6	6.4	1	0	1	0	0	0	0	0	0		1	0	1	0	0	0	0	0	0	0	0	0	0	0	0	881	0		5
882	2019-01-29	1	BWIZIBWERA	0	9	9	10	2	0	1	0	0	0	0	0	0		1	0	0	0	1	0	0	0	0	0	0	0	0	0	0	882	0		5	1
883	2019-01-29	1	BWIZIBWERA	4		48	15	2	0	1	0	0	0	0	0	0		1	0	0	0	1	0	0	0	0	0	0	0	0	0	0	883	0		5	1
884	2019-01-29	1	BWIZIBWERA	5		60	15	1	0	0	0	0	0	1	0	0		1	0	1	0	0	0	0	0	0	0	0	0	0	0	1	884	1	PPF	5	0
885	2019-01-29	1	BWIZIBWERA	4	6	54	19	2	0	0	0	0	0	0	0	1	CONJUNCTIVITIS	0	0	0	0	0	0	0	0	0	0	0	0	0	0	0	885	1	CHLORAMPENICOL EYE DROP		0
886	2019-01-29	1	BWIZIBWERA	2		24	11	2	0	1	0	0	0	0	0	0		1	0	0	0	1	0	0	0	0	0	0	0	0	0	0	886	0		5	0
887	2019-01-29	1	BWIZIBWERA	0	7	7	8.6	2	0	1	0	0	0	0	0	0		1	0	0	0	1	0	0	0	0	0	0	0	0	0	0	887	1	COTRIMOXAZOLE	5	0
888	2019-01-29	1	BWIZIBWERA	3	0	36	16	1	0	1	0	0	0	0	0	0		1	0	0	0	1	0	0	0	0	0	0	0	0	0	0	888	0		5
889	2019-01-29	1	BWIZIBWERA	1	0	12	11	2	0	1	1	0	0	0	0	0		1	0	0	0	1	0	0	0	0	0	0	0	0	0	0	889	0		5	1
890	2019-01-29	1	BWIZIBWERA	0	6	6	14.2	1	0	0	0	0	0	0	0	1	GASTRITIS	0	0	0	0	0	0	0	0	0	0	0	0	0	0	0	890	0			0
891	2019-01-29	1	BWIZIBWERA	2	0	24	14	1	0	1	0	0	0	0	0	0		1	0	0	0	1	0	0	0	0	0	0	0	0	0	0	891	0		5
892	2019-01-29	1	BWIZIBWERA	1	0	12	7	1	0	1	0	0	0	0	0	0		1	0	0	0	1	0	0	0	0	0	0	0	0	0	0	892	0		5	0
893	2019-01-29	1	BWIZIBWERA	5	0	60	49	2	0	1	0	0	0	0	0	1	PUD	1	0	1	0	0	0	0	0	0	0	0	0	0	0	0	893	0		5	1
894	2019-01-29	1	BWIZIBWERA	3	0	36	10	2	0	1	0	0	0	0	0	0		1	0	0	0	1	0	0	0	0	0	0	0	0	0	0	894	0		5	0
895	2019-01-29	1	BWIZIBWERA	2	0	24	11	2	0	1	0	0	0	0	0	0		1	0	0	0	1	0	0	0	0	0	0	0	0	0	0	895	0		5	0
896	2019-01-29	1	BWIZIBWERA	1	3	15	11	2	0	1	0	0	0	0	0	0		1	0	0	0	1	0	0	0	0	0	0	0	0	0	0	896	0		5	0
897	2019-01-29	1	BWIZIBWERA	1	6	18	9		0	1	0	0	0	0	0	0		1	0	0	0	1	0	0	0	0	0	0	0	0	0	0	897	0		5	0
898	2019-01-29	1	BWIZIBWERA	1	6	18	15	1	0	0	0	0	0	0	0	1	GASTRITIS	1	0	0	0	1	0	0	0	0	0	0	0	0	0	0	898	0		5	0
899	2019-01-29	1	BWIZIBWERA	1	0	12	10	2	0	0	0	1	0	0	0	1	ISS	1	0	0	1	0	0	0	0	0	0	0	0	1	0	0	899	1	DOXY	5	0
900	2019-01-29	1	BWIZIBWERA	2	6	30	14	1	0	0	0	0	0	0	0	1	MEASLES	0	0	0	0	0	0	0	0	0	0	0	0	0	0	0	900	1	TEO		0
901	2019-01-29	1	BWIZIBWERA	2	0	24	10	1	0	0	0	0	0	0	0	1	MEASLES	0	0	0	0	0	0	0	0	0	0	0	0	0	0	0	901	1	TEO		0
902	2019-01-29	1	BWIZIBWERA	0	7	7		2	0	1	0	0	0	0	0	0		1	0	0	0	1	0	0	0	0	0	0	0	0	0	0	902	0		5	0
903	2019-01-29	1	BWIZIBWERA	0	7	7		2	0	0	0	0	0	0	0	1	ISS, CONJUNCTIVITIS	0	0	0	0	1	0	0	0	0	0	0	0	0	0	0	903	1	TETRACYCLINE, COTRIMOXAZOLE	5	0
904	2019-01-29	1	BWIZIBWERA	3	0	36	13.4	2	0	0	0	0	0	0	0	1	CHICKEN POX	1	0	0	0	1	0	0	0	0	0	0	0	0	0	0	904	0		5	0
905	2019-01-29	1	BWIZIBWERA	1	0	12	10.1	2	0	0	0	0	0	0	0	1	CHICKEN POX	1	0	0	0	1	0	0	0	0	0	0	0	0	0	0	905	0		5	0
906	2019-01-29	1	BWIZIBWERA	1	0	12	10	2	0	0	0	0	0	0	0	1	CONJUNCTIVITIS	1	0	0	0	1	0	0	0	0	0	0	0	0	1	0	906	1	CHLORAMPHENICOL	5	0
907	2019-01-29	1	BWIZIBWERA	1	0	12	10.2	2	0	0	0	0	0	0	0	1	GASTRITIS/ HELMINTHIASIS	1	0	0	0	1	0	0	0	0	0	0	0	0	0	0	907	0		5	0
908	2019-01-29	1	BWIZIBWERA	1	0	12	10	2	0	1	0	0	0	0	0	0		1	0	0	0	1	0	0	0	0	0	0	0	0	0	0	908	0		5	0
909	2019-01-29	1	BWIZIBWERA	1	0	12	9	2	0	1	0	0	0	0	0	0		1	0	0	0	1	0	0	0	0	0	0	0	0	0	0	909	0		5	1
910	2019-01-29	1	BWIZIBWERA	1	0	12		2	0	0	0	0	0	0	1	0		0	0	0	0	0	0	0	0	0	0	0	0	0	0	0	910	0			0
911	2019-01-29	1	BWIZIBWERA	2	6	30	10	1	0	0	0	0	0	1	0	0		1	0	0	0	1	0	0	0	0	0	0	0	0	0	0	911	0		5	0
912	2019-01-29	1	BWIZIBWERA	4	0	48	19	2	0	1	0	0	0	0	0	0		1	0	0	0	1	0	0	0	0	0	0	1	0	0	0	912	1	METRO	5	0
913	2019-01-29	1	BWIZIBWERA	3	0	36	12	1	0	1	0	0	0	0	0	0		1	0	0	0	1	0	0	0	0	0	0	0	0	0	0	913	0		5	0
914	2019-01-29	1	BWIZIBWERA	1	0	12	10.4	1	0	1	0	0	0	0	0	0		1	0	0	0	1	0	0	0	0	0	0	0	0	0	0	914	0		5	0
915	2019-01-29	1	BWIZIBWERA	0	9	9	9	1	0	1	0	0	0	0	0	0		1	0	0	0	1	0	0	0	0	0	0	0	0	0	0	915	0		5	0
916	2019-01-29	1	BWIZIBWERA	0	5	5	7.6	1	0	1	1	0	0	0	0	0		1	0	0	0	1	0	0	0	0	0	0	0	0	0	0	916	0		5	0
917	2019-01-29	1	BWIZIBWERA	2	0	24	12	2	0	1	0	0	0	0	0	0		1	0	0	0	1	0	0	0	0	0	0	0	0	0	0	917	0		5	0
918	2019-01-29	1	BWIZIBWERA	0	7	7	5	1	0	1	0	0	0	0	0	0		1	0	0	0	1	0	0	0	0	0	0	0	0	0	0	918	0		5	0
919	2019-01-29	1	BWIZIBWERA	1	4	16	9	2	0	1	0	0	0	0	0	0		1	0	0	0	1	0	0	0	0	0	0	0	0	0	0	919	0			0
920	2019-01-29	1	BWIZIBWERA	3	0	36	14	2	0	1	0	0	0	0	0	0		1	0	0	0	1	0	0	0	0	0	0	0	0	0	0	920	0		5
921	2019-01-29	1	BWIZIBWERA	3	0	36	14.6	2	0	1	0	0	0	0	0	0		1	0	0	0	1	0	0	0	0	0	0	0	0	0	0	921	0		5
922	2019-01-29	1	BWIZIBWERA	1	0	12	9.2	1	0	1	0	0	0	0	0	0		1	0	0	0	1	0	0	0	0	0	0	0	0	0	0	922	0		5	0
923	2019-01-29	1	BWIZIBWERA	2	0	24	13	2	0	1	0	0	0	0	0	0		1	0	0	0	1	0	0	0	0	0	0	0	0	0	0	923	0		5	0
924	2019-01-29	1	BWIZIBWERA	4	0	48	14	2	0	0	0	0	0	0	0	1	CORNEA	1	0	0	0	1	0	0	0	0	0	0	0	0	0	0	924	0		5	0
925	2019-01-29	1	BWIZIBWERA	0	3	3		2	0	0	0	0	0	0	0	1	DERMITIS	1	0	1	0	0	0	0	0	0	0	0	0	0	0	0	925	0		5	0
926	2019-01-29	1	BWIZIBWERA	2	4	28		1	0	0	0	0	0	0	0	1	MEASLES	1	0	0	0	1	0	0	0	0	0	0	0	0	0	0	926	1	TEO	5	1
927	2019-01-29	1	BWIZIBWERA	3	0	36	16	2	0	1	0	0	0	0	0	0		1	0	0	0	1	0	0	0	0	0	0	0	0	0	0	927	0		5	0
928	2019-01-29	1	BWIZIBWERA	1	1	13	8	1	0	1	0	0	0	0	0	0		1	0	0	0	0	0	0	0	0	0	0	0	0	0	0	928	0		5
929	2019-01-29	1	BWIZIBWERA	3	0	36	10	2	0	1	0	0	0	0	0	0		1	0	0	0	1	0	0	0	0	0	0	0	0	0	0	929	0		5	0
930	2019-01-29	1	BWIZIBWERA	2	6	30		2	0	0	0	0	0	0	0	1	INTESTINAL WORMS	1	0	0	0	0	0	0	0	0	0	0	1	0	0	0	930	1	METRO	5
931	2019-01-29	1	BWIZIBWERA	2	12	36	12	1	0	0	1	0	0	0	0	0		1	0	0	0	1	0	0	0	0	0	0	0	0	0	0	931	0		5	0
932	2019-01-29	1	BWIZIBWERA	3	12	48	1.8	2	0	0	0	0	0	0	0	1	ALLERGY	0	0	0	0	0	0	0	0	0	0	0	0	0	0	0	932	0		5	0
933	2019-01-29	1	BWIZIBWERA	3		36	1.2	2	0	0	0	0	0	0	0	1	WOUND	1	0	1	0	0	0	0	0	0	0	0	0	0	0	0	933	0		5	0
935	2019-01-29	1	BWIZIBWERA	1	9	21		2	0	0	0	0	0	0	0	1	DERMATITIS	1	0	0	0	1	0	0	0	0	0	0	0	0	0	0	935	0		5	0
936	2019-01-29	1	BWIZIBWERA	1	1	13	8.4	2	0	1	0	0	0	0	0	0		1	0	0	0	1	0	0	0	0	0	0	0	0	0	0	936	0		5	0
937	2019-01-29	1	BWIZIBWERA	1	0	12	11	1	0	1	0	0	0	0	0	0		1	0	0	0	1	0	0	0	0	0	0	0	0	0	0	937	0		5	0
938	2019-01-29	1	BWIZIBWERA	4	0	48	16	1	0	1	0	0	0	0	0	0		1	0	0	0	1	0	0	0	0	0	0	0	0	0	0	938	0		5	0
939	2019-01-29	1	BWIZIBWERA	4	0	48	16	1	0	1	0	0	0	0	0	0		1	0	0	0	1	0	0	0	0	0	0	0	0	0	0	939	0		3	0
940	2019-01-29	1	BWIZIBWERA	1	1	13	1	1	0	1	0	0	0	0	0	0		1	0	0	0	1	0	0	0	0	0	0	0	0	0	0	940	0		3
941	2019-01-29	1	BWIZIBWERA	1	5	17	4	1	0	0	0	0	0	0	0	1	ISS	0	0	0	0	0	0	0	0	0	0	0	0	0	0	0	941	0		30	0
942	2019-01-29	1	BWIZIBWERA	1		12	9.4	1	0	1	0	0	0	0	0	1	ORAL THRUSH	1		0	0	1	0	0	0	0	0	0	0	0	0	0	942	0			0
943	2019-01-29	1	BWIZIBWERA	0	11	11	9	1	0	0	0	0	0	0	0	1	DERMATITIS	1	0	0	0	1	0	0	0	0	0	0	0	0	0	0	943	0		5	0
944	2019-01-29	1	BWIZIBWERA	4	0	48	18	1	0	1	0	0	0	0	0	0		1	0	0	0	1	0	0	0	0	0	0	0	0	0	0	944	0		5	0
945	2019-01-30	1	BWIZIBWERA	0	2	2	2.1	1	0	0	0	0	0	0	0	1	ISO	1	0	0	0	1	0	0	0	0	0	0	0	0	0	0	945	0		2	0
946	2019-01-29	1	BWIZIBWERA	0	6	6	4.2	2	0	1	0	0	0	0	0	0		1	0	0	0	1	0	0	0	0	0	0	0	0	0	0	946	0		5	0
947	2019-01-29	1	BWIZIBWERA	1	6	18	11	2	0	1	0	0	0	0	0	0		1	0	0	0	1	0	0	0	0	0	0	0	0	0	0	947	0		5	0
948	2019-01-29	1	BWIZIBWERA	0	8	8		2	0	1	0	0	0	0	0	0		1	0	0	0	1	0	0	0	0	0	0	0	0	0	0	948	0		5	0
949	2019-01-29	1	BWIZIBWERA	1	0	12		1	0	1	0	0	0	0	0	0		1	0	0	0	1	0	0	0	0	0	0	0	0	0	0	949	0		5	0
950	2019-01-29	1	BWIZIBWERA	2		24	10	1	0	1	0	0	0	0	0	0		1	0	0	0	1	0	0	0	0	0	0	0	0	0	0	950	0		5	0
951	2019-01-29	1	BWIZIBWERA		11	11	8	1	0	0	0	0	0	0	0	1	CONJUNCTIVITS	0	0	0	0	0	0	0	0	0	0	0	0	0	1	0	951	1	CHLORAMPHENICOL	7	0
952	2019-01-29	1	BWIZIBWERA	2	6	30	13		0	1	0	0	0	0	0	0		1	0	0	0	1	0	0	0	0	0	0	0	0	0	0	952	0		5	0
953	2019-01-29	1	BWIZIBWERA	1	1	13	10.1	1	0	1	0	0	0	0	0	0		1	0	0	0	1	0	0	0	0	0	0	0	0	0	0	953	0		5
954	2019-01-29	1	BWIZIBWERA	2	0	24	18	2	0	1	0	0	0	0	0	0		1	0	0	0	1	0	0	0	0	0	0	0	0	0	0	954	0		5	0
955	2019-01-29	1	BWIZIBWERA	2	6	30	12	2	0	1	0	0	0	0	0	0		1	0	0	0	1	0	0	0	0	0	0	1	1	0	0	955	1	DOXY, METRO	5	1
956	2019-01-29	1	BWIZIBWERA	3	0	36	14	1	0	1	0	0	0	0	0	0		1	0	0	0	1	0	0	0	0	0	0	0	0	0	0	956	0		5	0
957	2019-01-29	0	RUBINDI	3	3	39		1	0	0	0	0	0	0	0	1	BRONCHIOLITIS	1	0	1	0	0	0	0	0	0	0	0	0	0	0	0	957	0		5	0
958	2019-01-28	0	RUBINDI	2	1	25		2	0	0	0	0	0	0	0	1	BRONCHIOLITIS	1	0	1	0	0	0	0	0	0	0	0	0	0	0	0	958	0		5
959	2019-01-29	0	RUBINDI		10	10		1	0	0	0	0	0	0	0	1	BRONCHIOLITIS	1	0	1	0	0	0	0	0	0	0	0	0	0	0	0	959	0		5	0
960	2019-01-29	0	RUBINDI	1	1	13		1	1	0	0	0	0	0	0	0		1	0	1	0	0	0	0	0	0	0	0	0	0	0	0	960	0		5	0
961	2019-01-29	0	RUBINDI	3	1	37		1	0	1	0	0	0	0	0	0		1	0	1	0	0	0	0	0	0	0	0	0	0	0	0	961	0		5	0
962	2019-01-29	0	RUBINDI	3		36		1	0	0	0	0	0	0	0	1	CHICKEN POX	1	0	1	0	0	0	0	0	0	0	0	0	0	0	0	962	0		5	1
963	2019-01-29	0	RUBINDI	3	1	37		2	0	0	0	0	0	0	0	1	BRONCHIOLITIS	1	0	1	0	0	0	0	0	0	0	0	0	0	0	0	963	0		5	1
964	2019-01-29	0	RUBINDI	3		36		1	0	0	0	0	0	0	0	1	DERMATITIS BRONCHIOLITIS	1	0	0	0	0	0	1	0	0	0	0	0	0	0	0	964	0		5	0
965	2019-01-29	0	RUBINDI		10	10		1	0	0	0	0	0	0	0	1	BRONCHIOLITIS	1	0	1	0	0	0	0	0	0	0	0	0	0	0	0	965	0		5	0
966	2019-01-29	0	RUBINDI	4		48		2	0	1	0	0	0	0	0	0		1	0	1	0	0	0	0	0	0	0	0	0	0	0	0	966	0		5	0
967	2019-01-29	0	RUBINDI		6	6		2	0	0	0	0	0	0	0	1	BRONCHIOLITIS	1	0	1	0	0	0	0	0	0	0	0	0	0	0	0	967	0		5	0
968	2019-01-29	0	RUBINDI	1	2	14		1	0	0	0	0	0	0	0	1	BRONCHIOLITIS, DERMATITIS	1	0	1	0	0	0	0	0	0	0	0	0	0	0	0	968	0		5	0
969	2019-01-29	0	RUBINDI		4	4		2	0	0	1	0	0	0	0	0		1	0	0	0	0	0	1	0	0	0	0	0	0	0	0	969	0		5	0
970	2019-01-29	0	RUBINDI	3		36		2	0	0	0	0	0	0	0	1	BRONCHIOLITIS	1	0	1	0	0	0	0	0	0	0	0	0	0	0	0	970	0		5	0
971	2019-01-29	0	RUBINDI	2		24		1	0	0	1	0	0	0	0	1	BRONCHIOLITIS	1	0	0	0	0	0	1	0	0	0	0	0	0	0	0	971	0		5	0
972	2019-01-29	0	RUBINDI	1	2	14		2	0	0	0	0	0	0	0	1	INFECTED BURNS	1	0	0	0	0	0	1	0	0	0	0	1	0	0	0	972	1	METRO	5	0
973	2019-01-29	0	RUBINDI		8	8		1	0	0	1	0	0	0	0	0		1	0	0	0	1	0	0	0	0	0	0	0	0	0	0	973	0		5	0
974	2019-01-29	0	RUBINDI	1		12		1	0	0	0	0	0	0	0	1	BRONCHIOLITIS	1	0	1	0	0	0	0	0	0	0	0	0	0	0	0	974	0		5	0
975	2019-01-29	0	RUBINDI	4		48		1	1	0	0	0	0	0	0	0		1	0	0	0	0	0	1	0	0	0	0	0	0	0	0	975	0		3	0
976	2019-01-29	0	RUBINDI	2		24		2	0	0	0	0	0	0	0	1	BRONCHIOLITIS	1	0	0	0	0	0	1	0	0	0	0	0	0	0	0	976	0		5	0
977	2019-01-29	0	RUBINDI	1		12		1	0	0	0	0	0	0	0	1	BRONCHITIS	1	0	0	0	0	0	1	0	0	0	0	0	0	0	0	977	0		5	0
978	2019-01-29	0	RUBINDI	1	4	16		1	0	0	1	0	0	0	0	0		1	0	0	0	1	0	0	0	0	0	0	0	0	0	0	978	0		5	0
979	2019-01-29	0	RUBINDI		2	2		2	1	0	0	0	0	0	0	0		1	0	1	0	0	0	0	0	1	0	0	0	0	0	0	979	0		5	0
980	2019-01-29	0	RUBINDI	2	4	28		1	0	0	0	0	0	0	1	0		1	0	0	0	1	0	0	0	0	0	0	1	0	0	0	980	1	METRO	7	0
981	2019-01-29	0	KAGONGI	4	1	49	14	1	0	1	0	0	0	0	0	0		1	0	0	0	1	0	0	0	0	0	0	0	0	0	0	981	0		5	0
982	2019-01-29	0	KAGONGI		8	8	7	1	0	0	0	0	0	0	0	1	COUGH/ COLD	1	0	0	0	1	0	0	0	0	0	0	0	0	0	0	982	0		5	0
983	2019-01-29	0	KAGONGI	1		12	14	1	0	0	0	0	0	0	0	1	COUGH/ COLD	1	0	0	0	1	0	0	0	0	0	0	0	0	0	0	983	0		5
984	2019-01-29	0	KAGONGI	3	1	37	7	1	0	1	0	0	0	0	0	0		1	0	0	0	1	0	0	0	0	0	0	0	0	0	0	984	0		5	0
985	2019-01-29	0	KAGONGI	3		36	15	2	0	1	0	0	0	0	0	0		1	0	0	0	1	0	0	0	0	0	0	0	0	0	0	985	0		5	0
986	2019-01-29	0	KAGONGI		8	8	13	2	0	0	0	0	0	0	0	1	SKIN INFECTION, COUGH	1	0	0	0	1	0	0	0	0	0	0	0	0	0	0	986	0		5	0
987	2019-01-29	0	KAGONGI	1	6	18	14	2	0	1	0	0	0	0	0	0		1	0	0	0	1	0	0	0	0	0	0	0	0	0	0	987	0		5	0
988	2019-01-29	0	KAGONGI	3		36	14	1	0	1	0	0	0	0	0	0		1	0	0	0	1	0	0	0	0	0	0	0	0	0	0	988	0		5	0
989	2019-01-29	0	KAGONGI	4		48	15	1	0	1	0	0	0	0	0	0		1	0	0	0	1	0	0	0	0	0	0	0	0	0	0	989	0		5	0
990	2019-01-29	0	KAGONGI	2		24		1	0	1	0	0	0	0	0	0		1	0	0	0	1	0	0	0	0	0	0	0	0	0	0	990	0		5
991	2019-01-29	0	KAGONGI	3		36		2	0	0	0	1	0	0	0	0		1	0	0	0	1	0	0	0	0	0	0	0	0	0	0	991	0		5	1
992	2019-01-29	0	KAGONGI	1		12	8	1	0	0	0	0	0	0	0	1	COUGH/ COLD	1	0	0	0	1	0	0	0	0	0	0	0	0	0	0	992	0		5	0
993	2019-01-29	0	KAGONGI	4		48	13	2	0	0	0	0	0	0	0	1	FUNGAL INFECTION	1	0	0	0	1	0	0	0	0	0	0	0	0	0	0	993	0		5	0
994	2019-01-29	0	KAGONGI	1	3	15	10	2	0	1	0	0	0	0	0	0		1	0	0	0	1	0	0	0	0	0	0	0	0	0	0	994	0		5	0
995	2019-01-29	0	KAGONGI	3		36	10	2	0	0	0	0	0	0	0	1	COLD/ FLUE	1	0	0	0	1	0	0	0	0	0	0	0	0	0	0	995	0		5	0
996	2019-01-29	0	KAGONGI	1	7	19	9	2	0	0	0	0	0	0	0	1	COLD, COUGH	1	0	0	0	1	0	0	0	0	0	0	0	0	0	0	996	0		5	0
997	2019-01-29	0	KAGONGI	1	1	13	9	2	0	0	0	0	0	0	0	1	COLD/ COUGH	1	0	0	0	1	0	0	0	0	0	0	0	0	0	0	997	0		5	1
998	2019-01-29	0	KAGONGI		9	9	10	2	0	1	0	0	0	0	0	1	COLD	1	0	0	0	1	0	0	0	0	0	0	0	0	0	0	998	0		5	0
999	2019-01-29	0	KAGONGI		10	10	10	2	0	1	0	0	0	0	0	0		1	0	0	0	1	0	0	0	0	0	0	0	0	0	0	999	0		5	0
1000	2019-01-29	0	KAGONGI	2		24		2	0	0	0	0	0	0	0	1	COUGH/ COLD	1	0	0	0	1	0	0	0	0	0	0	0	0	0	0	1000	0		5	1
1001	2019-01-29	0	KAGONGI		8	8	10	2	0	1	0	0	0	0	0	0		1	0	0	0	1	0	0	0	0	0	0	0	0	0	0	1001	0		5	0
1002	2019-01-29	0	KAGONGI	3	2	38		2	0	1	0	0	0	0	0	0		1	0	0	0	1	0	0	0	0	0	0	0	0	0	0	1002	0		5	0
1003	2019-01-29	0	KAGONGI		8	8		2	0	1	0	0	0	0	0	0		1	0	0	0	1	0	0	0	0	0	0	0	0	0	0	1003	0		5	1
1004	2019-01-29	0	KAGONGI	1	3	15	10	1	0	0	0	0	1	0	0	0		0	1	0	0	0	0	0	0	0	0	0	0	0	0	0	1004	0			0
1005	2019-01-29	0	KAGONGI	4		48	14	1	0	0	0	0	0	1	0	0		1	0	1	0	0	0	0	0	0	0	0	0	0	0	0	1005	1	TEO	5	0
1006	2019-01-29	0	KAGONGI	4		48		2	0	0	0	0	0	0	0	1	COLD/ COUGH	1	0	0	0	1	0	0	0	0	0	0	0	0	0	0	1006	0		5	0
1007	2019-01-29	0	KAGONGI	1	6	18		2	0	1	0	0	0	0	0	0		1	0	0	0	1	0	0	0	0	0	0	0	0	0	0	1007	0		5
1008	2019-01-29	0	KAGONGI		8	8	11	2	0	0	0	0	0	0	0	1	BACTERIAL INFECTION	1	0	0	0	1	0	0	0	0	0	0	0	0	0	0	1008	0		5	0
1009	2019-01-29	0	KAGONGI	3	5	41	14	2	0	1	0	0	0	0	0	1	SKIN INFECTION	1	0	0	0	1	0	0	0	0	0	0	0	0	0	0	1009	0		5	0
1010	2019-01-29	0	KAGONGI	2	1	25		2	0	0	0	0	0	0	0	1	SKIN INFECTION, ORAL THRUSH	1	0	0	0	1	0	0	0	0	0	0	0	0	0	0	1010	0		5	1
1011	2019-01-29	0	KAGONGI	1	3	15	14	1	0	1	0	0	0	0	0	0		1	0	0	0	0	0	1	0	0	0	0	0	0	0	0	1011	0		5	0
1012	2019-01-29	0	KAGONGI	2	4	28		1	0	1	0	0	0	0	0	1	HELMINTHIASIS	1	0	1	0	0	0	0	0	0	0	0	0	0	0	0	1012	0		5	0
1013	2019-01-28	0	MWIZI		4	4	8	1	0	1	1	0	0	0	0	0		1	0	1	0	0	0	0	0	0	0	0	0	0	0	0	1013	0			0
1014	2019-01-28	0	MWIZI	4		48	11	1	0	1	0	0	0	0	0	0		0	0	0	0	0	0	0	0	0	0	0	0	0	0	0	1014	0			0
1015	2019-01-28	0	MWIZI	4		48	12	1	0	0	0	0	0	0	0	1	PARAPHIMOSIS	1	0	1	0	0	0	0	0	0	0	0	1	0	0	0	1015	1	METRO	5	0
1016	2019-01-28	0	MWIZI		8	8	10	2	0	0	0	0	0	0	0	1	COMMON COLD	0	0	0	0	0	0	0	0	0	0	0	0	0	0	0	1016	0			0
1017	2019-01-28	0	MWIZI	1	9	21	10	2	0	1	0	0	0	0	0	0		1	0	1	0	0	0	0	0	0	0	0	0	0	0	0	1017	0		5	0
1018	2019-01-28	0	MWIZI	1	10	22	12	2	0	0	1	0	0	0	0	0		0	0	0	0	0	0	0	0	0	0	0	0	0	0	0	1018	0			1
1019	2019-01-28	0	MWIZI	2		24	12	1	0	0	0	0	0	0	0	1	SKIN DISEASE	0	0	0	0	0	0	0	0	0	0	0	0	0	0	1	1019	1	PPF		1
1020	2019-01-28	0	MWIZI	3		36		2	0	0	0	0	0	0	0	1	HELMITHIASIS	0	0	0	0	0	0	0	0	0	0	0	0	0	0	0	1020	0			1
1021	2019-01-28	0	MWIZI		7	7		2	0	0	0	0	0	1	0	0		1	0	1	0	0	0	0	0	0	0	0	0	0	0	0	1021	0			1
1022	2019-01-28	0	MWIZI	1	7	19	12	1	0	1	0	0	0	0	0	0		1	0	1	0	0	0	0	0	0	0	0	0	0	0	0	1022	0			1
1023	2019-01-28	0	MWIZI	3	6	42	12	2	0	1	0	0	0	0	0	0		1	0	1	0	0	0	0	0	0	0	0	0	0	0	0	1023	0			1
1024	2019-01-28	0	MWIZI	1	10	22	10	1	0	0	1	0	0	0	0	0		0	0	0	0	0	0	0	0	0	0	0	0	0	0	0	1024	0			1
1025	2019-01-28	0	MWIZI	1	1	13	9	1	1	0	0	0	0	0	0	0		1	0	1	0	0	0	0	0	0	0	0	0	0	0	0	1025	0		5	1
1026	2019-01-28	0	MWIZI		2	2	5	2	0	0	1	0	0	0	0	0		0	0	0	0	0	0	0	0	0	0	0	1	0	0	0	1026	1	METRO		1
1027	2019-01-28	0	MWIZI	1	2	14	8	2	0	0	1	0	0	0	0	0		0	0	0	0	0	0	0	0	0	0	0	0	0	0	0	1027	0			1
1028	2019-01-28	0	MWIZI	0	10	10	9	2	0	1	1	0	0	0	0	0		0	0	0	0	1	0	0	0	0	0	0	0	0	0	0	1028	1	COTRIMOXAZOLE		0
1029	2019-01-28	0	MWIZI	1	1	13	10	2	0	1	0	0	0	0	0	0		0	0	0	0	1	0	0	0	0	0	0	0	0	0	0	1029	1	COTRIMOXAZOLE		0
1030	2019-01-28	0	MWIZI	2		24	12	2	0	0	0	0	0	0	0	1	SKIN SEPSIS	1	0	0	0	1	0	0	0	0	0	1	0	0	0	0	1030	1	AMPICLOX, COTRIMOXAZOLE	5
1031	2019-01-28	0	MWIZI	3		36	13	2	0	1	0	0	0	0	0	0		1	0	1	0	0	0	0	0	0	0	0	0	0	0	0	1031	0			0
1032	2019-01-28	0	MWIZI	1	2	14	11	1	0	0	0	0	0	0	0	1	COMMON COLD, SKIN SEPSIS	0	0	0	0	1	0	0	0	0	0	0	0	0	0	0	1032	1	COTRIMOXAZOLE		1
1033	2019-01-28	0	MWIZI	3		36	15	2	0	0	0	0	0	0	0	1	COMMON COLD	0	0	0	0	0	0	0	0	0	0	0	0	0	0	0	1033	0			0
1034	2019-01-28	0	MWIZI	0	3	3	7	1	0	0	0	0	0	0	0	1	COUGH/ COLD	0	0	0	0	0	0	0	0	0	0	0	0	0	0	0	1034	0			0
1035	2019-01-28	0	MWIZI	2	4	28	10	1	0	0	0	0	0	0	0	1	SCALP INFECTION	1	0	0	0	0	0	0	0	1	0	0	0	0	0	0	1035	0		3	0
1036	2019-01-28	0	MWIZI	1	5	17		1	0	0	1	0	1	0	0	0		0	1	0	0	0	0	0	0	0	0	0	0	0	0	0	1036	0			0
1037	2019-01-28	0	MWIZI	3	0	36		1	0	0	0	0	0	0	0	1	SKIN INFECTION	1	0	0	0	0	0	1	0	0	0	0	0	0	0	0	1037	0		5	0
1038	2019-01-28	0	MWIZI	1	3	15	10	1	1	0	0	0	0	0	0	0		1	0	1	0	0	0	0	0	0	0	0	0	0	0	0	1038	0		5	1
1039	2019-01-28	0	MWIZI	1		12	8	2	1	0	0	0	0	0	0	0		1	0	1	0	0	0	0	0	0	0	0	0	0	0	0	1039	0		5	1
1040	2019-01-28	0	MWIZI	1	11	23	7	2	1	0	0	0	0	0	0	0		1	0	1	0	0	0	0	0	0	0	0	0	0	0	0	1040	0		5	1
1041	2019-01-28	0	MWIZI	1	6	18	10	1	0	1	0	0	0	0	0	0		1	0	1	0	0	0	0	0	0	0	0	0	0	0	0	1041	0		5	0
1042	2019-01-28	0	MWIZI	1	2	14		1	0	0	0	0	0	0	0	1	COUGH/ COLD	1	0	1	0	0	0	0	0	0	0	0	0	0	0	0	1042	0		5	0
1043	2019-01-28	0	MWIZI	2		24	10	1	0	0	1	0	1	0	0	0		0	1	0	0	0	0	0	0	0	0	0	0	0	0	0	1043	0
1044	2019-01-28	0	MWIZI		5	5	7	1	0	1	0	0	0	0	0	0		1	0	1	0	0	0	0	0	0	0	0	0	0	0	0	1044	0		5	1
1045	2019-01-28	0	MWIZI	2		24		2	0	0	0	0	0	0	0	1	COUGH/ COLD	1	0	0	0	1	0	0	0	0	0	0	0	0	0	0	1045	0		5	1
1046	2019-01-28	0	MWIZI	3		36		2	0	0	0	0	0	0	0	1	COUGH/ COLD	1	0	0	0	1	0	0	0	0	0	0	0	0	0	0	1046	0		5	1
1047	2019-01-28	0	MWIZI		7	7	9	2	0	1	0	0	0	0	0	0		1	0	1	0	0	0	0	0	0	0	0	0	0	0	0	1047	0		5	0
1048	2019-01-28	0	MWIZI		11	11	10	1	0	1	1	0	0	0	0	0		1	0	1	0	0	0	0	0	0	0	0	0	0	0	0	1048	0		5
1049	2019-01-28	0	MWIZI	3	3	39	16	2	0	0	0	0	0	0	0	1	CHICKEN POX	1	0	0	0	1	0	0	0	0	0	0	0	0	0	0	1049	0		5	0
1050	2019-01-28	0	MWIZI	1	7	19	10	1	0	1	1	0	0	0	0	0		1	0	1	0	0	0	0	0	0	0	0	0	0	0	0	1050	0		5	0
1051	2019-01-28	0	MWIZI		9	9	8	2	0	1	0	0	1	0	0	0		1	1	1	0	0	0	0	0	0	0	0	0	0	0	0	1051	0		5	0
1052	2019-01-28	0	MWIZI	1	6	18	10	1	1	0	1	0	0	0	0	0		1	0	1	0	0	0	0	0	0	0	0	0	0	0	0	1052	0		5	1
1054	2019-01-28	0	MWIZI		9	9	6	1	0	1	0	0	0	0	0	0		1	0	1	0	0	0	0	0	0	0	0	0	0	0	0	1054	0		5	1
1054	2019-01-28	0	MWIZI	5		60		2	0	0	0	0	0	0	0	1	SUSPECTED MEASLES	1	0	1	0	0	0	0	0	0	0	0	0	0	0	0	1054	0		5
1055	2019-01-28	0	MWIZI	2	2	26	9	2	0	0	0	0	0	0	0	1	SKIN DISEASE	1	0	1	0	0	0	0	0	0	0	0	0	0	0	0	1055	0		5	1
1056	2019-01-28	0	MWIZI	4	1	49	11	2	0	0	0	0	0	0	0	1	SKIN DISEASE	1	0	1	0	0	0	0	0	0	0	0	0	0	0	0	1056	0		5	0
1057	2019-01-28	0	MWIZI	4		48	14	2	0	1	0	0	0	0	0	0		1	0	0	0	1	0	0	0	0	0	0	0	0	0	0	1057	0		5
1058	2019-01-28	0	MWIZI	4		48	15	1	0	1	0	0	0	0	0	0		1	0	1	0	0	0	0	0	0	0	0	0	0	0	0	1058	0		5	1
1059	2019-01-28	0	MWIZI	2	5	29	9	2	0	1	0	0	0	0	0	0		1	0	1	0	0	0	0	0	0	0	0	0	0	0	0	1059	0		5	0
1060	2019-01-28	0	MWIZI	2	11	35	11	2	0	0	0	0	1	0	0	0		0	1	0	0	0	0	0	0	0	0	0	0	0	0	0	1060	0			1
1061	2019-01-28	0	MWIZI	2	7	31		1	1	0	0	0	0	0	0	0		1	0	0	0	1	0	0	0	0	0	0	0	0	0	0	1061	0		5	1
1062	2019-01-28	0	MWIZI		11	11	7	2	1	0	0	0	0	0	0	0		1	0	1	0	0	0	0	0	0	0	0	0	0	0	0	1062	0		5	1
1063	2019-01-28	0	MWIZI	1	1	13	9	2	1	0	1	0	0	0	0	0		1	0	1	0	1	0	0	0	1	0	0	0	0	0	0	1063	1	CO-PACK, XPEN	5	1
1064	2019-01-28	0	MWIZI	1	8	20	8	2	0	0	0	0	0	1	0	0		1	0	0	0	0	0	0	0	0	1	0	0	0	0	0	1064	0		14	0
1065	2019-01-28	0	MWIZI	3		36	10	1	0	1	0	0	0	0	0	1	EPILEPSY	1	0	1	0	0	0	0	0	0	0	0	0	0	0	0	1065	0		5	0
1066	2019-01-28	0	MWIZI		9	9		2	0	0	0	0	0	0	0	1	SKIN INFECTION	1	0	1	0	0	0	0	0	0	0	0	0	0	0	0	1066	0		5	0
1067	2019-01-28	0	MWIZI	4		48	26	2	0	1	0	0	0	0	0	0		1	0	1	0	0	0	0	0	0	0	0	0	0	0	0	1067	0		5	1
1068	2019-01-28	0	MWIZI	4		48	11	1	1	0	0	0	0	0	0	1	CONJUNCTIVITIS	1	0	1	0	0	0	0	0	0	0	0	0	0	0	0	1068	0		5	0
1069	2019-01-28	0	MWIZI	2	2	26	10	1	1	0	0	0	0	0	0	0		1	0	1	0	0	0	0	0	0	0	0	0	0	0	0	1069	0		5	1
1070	2019-01-28	0	MWIZI	2		24	8	2	1	0	0	0	0	0	0	0		1	0	1	0	0	0	0	0	0	0	0	0	0	0	0	1070	0		5	1
1071	2019-01-28	0	MWIZI	1		12		1	1	0	0	0	0	0	0	0		1	0	1	0	0	0	0	0	0	0	0	0	0	0	0	1071	0		5	1
1072	2019-01-28	0	MWIZI	4	3	51		2	1	0	0	0	0	0	0	0		1	0	1	0	0	0	0	0	0	0	0	0	0	0	0	1072	0		5	0
1073	2019-01-28	0	MWIZI	2	6	30		1	0	0	0	0	1	0	0	0		0	1	0	0	0	0	0	0	0	0	0	0	0	0	0	1073	0			1
1074	2019-01-28	0	MWIZI	3		36	12	1	0	0	0	0	1	0	0	0		0	1	0	0	0	0	0	0	0	0	0	0	0	0	0	1074	0			1
1075	2019-01-28	0	MWIZI	1	3	15		1	1	0	0	0	0	0	0	0		1	0	1	0	0	0	0	0	0	0	0	0	0	0	0	1075	0		5	1
1076	2019-01-28	0	MWIZI	1	2	14	9	2	0	1	1	0	0	0	0	0		1	0	1	0	0	0	0	0	0	0	0	0	0	0	0	1076	0		5	0
1077	2019-01-28	0	MWIZI	2	1	25	10	1	0	0	0	0	1	0	0	0		0	1	0	0	0	0	0	0	0	0	0	0	0	0	0	1077	0			1
1078	2019-01-28	0	MWIZI		3	3		2	0	0	0	0	0	0	0	1	GINGIVITIS	1	0	1	0	0	0	0	0	0	0	0	1	0	0	0	1078	1	METRO	5	1
1079	2019-01-28	0	MWIZI	3	2	38	13	2	1	0	0	0	0	0	0	0		1	0	1	0	0	0	0	0	0	0	0	0	0	0	0	1079	0		5	1
1080	2019-01-28	0	MWIZI	5		60	15	1	0	0	0	0	1	0	0	0		0	1	0	0	0	0	0	0	0	0	0	0	0	0	0	1080	0			1
1081	2019-01-28	0	MWIZI	2	1	25		2	0	0	0	0	1	0	0	0		0	1	0	0	0	0	0	0	0	0	0	0	0	0	0	1081	0
1082	2019-01-28	0	MWIZI	2	1	25	11	2	1	0	0	0	0	0	0	0		1	0	1	0	0	0	0	0	0	0	0	0	0	0	0	1082	0		5	1
1083	2019-01-28	0	MWIZI	2		24	8	2	0	0	0	0	1	0	0	0		0	1	0	0	0	0	0	0	0	0	0	0	0	0	0	1083	0			0
1084	2019-01-28	0	MWIZI	1	11	23	7	1	0	1	0	0	0	0	0	0		1	0	1	0	0	0	0	0	0	0	0	0	0	0	0	1084	0		5	1
1085	2019-01-28	0	MWIZI	1	10	22	7	1	0	1	0	0	0	0	0	0		1	0	1	0	0	0	0	0	0	0	0	0	0	0	0	1085	0		5	1
1086	2019-01-28	0	MWIZI	3	2	38	11	2	0	1	0	0	0	0	0	0		1	0	1	0	0	0	0	0	0	0	0	0	0	0	0	1086	0		5
1088	2019-01-28	0	MWIZI	1		12	11	2	0	1	0	0	0	0	0	0		1	0	1	0	0	0	0	0	0	0	0	0	0	0	0	1088	0		5	0
1089	2019-01-28	0	MWIZI	3		36	10	2	0	0	0	0	0	0	0	1	SKIN INFECTION	1	0	0	0	0	0	1	0	0	0	0	0	0	0	0	1089	0		5	1
1090	2019-01-28	0	MWIZI	2		24		1	0	0	0	0	1	0	0	0		0	1	0	0	0	0	0	0	0	0	0	0	0	0	0	1090	0			1
1091	2019-01-28	0	MWIZI		9	9		1	1	0	0	0	0	0	0	1	ORAL CANDIDIASIS	1	0	1	0	0	0	0	0	0	0	0	0	0	0	0	1091	0		5	0
1092	2019-01-28	0	MWIZI	6		72		1	1	0	0	0	0	0	0	0		1	0	1	0	0	0	0	0	0	0	0	0	0	0	0	1092	0		5	1
1093	2019-01-28	0	MWIZI	3		36	11	1	0	0	0	0	0	0	0	1	SKIN SEPSIS	1	0	1	0	0	0	0	0	0	0	0	0	0	0	0	1093	0		5	0
1094	2019-01-28	0	MWIZI	1	6	18	7	2	0	1	0	0	0	0	0	1	SAM	1	0	0	0	0	0	0	0	0	0	1	0	0	0	0	1094	1	AMPICLOX	5	1
1095	2019-01-28	0	MWIZI	2	8	32	8	1	0	1	0	0	0	0	0	0		1	0	1	0	0	0	0	0	0	0	0	0	0	0	0	1095	0		5	0
1096	2019-01-28	0	MWIZI		10	10	8	1	1	0	0	0	0	0	0	0		1	0	1	0	0	0	0	0	1	0	0	0	0	0	0	1096	0		5	1
1097	2019-01-28	0	MWIZI	2		24	15	2	0	0	0	0	0	0	0	1	SKIN INFECTION	1	0	0	0	0	0	1	0	0	0	0	0	0	0	0	1097	0		5	0
1097	2019-01-28	0	MWIZI		10	10		2	0	1	0	0	0	0	0	0		1	0	1	0	0	0	0	0	0	0	0	0	0	0	0	1097	0		5	0
1098	2019-01-28	0	MWIZI	2		24		1	1	0	1	0	0	0	0	0		1	0	1	0	1	0	0	0	0	0	0	0	0	0	0	1098	1	CO-PACK	5	1
1099	2019-01-28	0	MWIZI		1	1	4	1	0	1	0	0	0	0	0	0		1	0	1	0	0	0	0	0	0	0	0	0	0	0	0	1099	0		5	1
1100	2019-01-28	0	MWIZI	1	7	19	9	2	0	1	0	0	0	0	0	0		1	0	0	0	1	0	0	0	0	0	0	0	0	0	0	1100	0		5	1
1101	2019-01-28	0	MWIZI	1	7	19	10	1	0	0	1	0	0	0	0	0		1	0	0	0	1	0	0	0	0	0	0	0	0	0	0	1101	0		5	1
1102	2019-01-28	0	MWIZI	1	5	17	9	2	0	1	1	0	0	0	0	0		1	0	0	0	1	0	0	0	0	0	0	0	0	0	0	1102	0		5	0
1103	2019-01-28	0	MWIZI	1		12	9	1	1	0	0	0	0	0	0	0		1	0	1	0	0	0	0	0	0	0	0	0	0	0	0	1103	0		5	0
1104	2019-01-28	0	MWIZI		3	3		1	1	0	0	0	0	0	0	0		1	0	0	0	1	0	0	0	0	0	0	0	0	0	0	1104	0		5	1
1105	2019-01-28	0	MWIZI	3		36	15	2	1	0	0	0	0	0	0	0		1	0	1	0	0	0	0	0	0	0	0	0	0	0	0	1105	0		5	1
1106	2019-01-28	0	MWIZI	2		24	10	1	0	0	0	0	0	0	0	1	SKIN SEPSIS	1	0	0	0	0	0	0	0	0	0	1	0	0	0	0	1106	1	AMPICLOX	5
1107	2019-01-28	0	MWIZI	1	3	15	8	1	0	1	0	0	0	0	0	1	HELMITHIASIS	1	0	0	0	1	0	0	0	0	0	0	0	0	0	0	1107	0		5	1
1108	2019-01-28	0	NYAKAYOJO		4	4	12.5	2	0	0	0	0	0	0	1	0		0	0	0	0	0	0	0	0	0	0	0	0	0	0	0	1108	0			1
1109	2019-01-28	0	NYAKAYOJO		5	5	6.4	1	1	0	0	0	0	0	0	0		0	0	0	0	0	0	0	0	0	0	0	0	0	0	0	1109	0			0
1110	2019-01-28	0	NYAKAYOJO	2		24		2	1	0	0	0	0	0	0	0		1	0	1	0	1	0	0	0	0	0	0	0	0	0	0	1110	0		5	1
1111	2019-01-28	0	NYAKAYOJO	3		36		1	0	0	0	0	0	0	0	1	COUGH, COMMON COLD	1	0	1	0	0	0	0	0	0	0	0	0	0	0	0	1111	0		5	1
1112	2019-01-28	0	NYAKAYOJO	2	6	30	11	2	1	0	0	0	0	0	0	0		1	0	0	0	1	0	0	0	0	0	0	0	0	0	0	1112	0		5	0
1113	2019-01-28	0	NYAKAYOJO		8	8	8	1	0	0	0	0	0	0	0	1	COMMON COLD, COUGH	1	0	0	0	1	0	0	0	0	0	0	0	0	0	0	1113	0		5	1
1114	2019-01-28	0	NYAKAYOJO		8	8		2	1	0	1	0	0	0	0	0		0	0	0	0	1	0	0	0	0	0	0	0	0	0	0	1114	1	CO-PACK		0
1115	2019-01-28	0	NYAKAYOJO	1		12	10	2	0	0	0	0	0	1	0	0		0	0	0	0	0	0	0	0	0	0	0	0	0	0	0	1115	0			0
1116	2019-01-28	0	NYAKAYOJO	2		24		2	0	0	0	0	0	0	0	1	COUGH, COMMON COLD	1	0	0	0	1	0	0	0	0	0	0	0	0	0	0	1116	0		5	1
1117	2019-01-28	0	NYAKAYOJO	1	1	13		2	0	1	0	0	0	0	0	0		1	0	0	0	1	0	0	0	0	0	0	0	0	0	0	1117	0		5	1
1118	2019-01-28	0	NYAKAYOJO		7	7		2	0	0	0	0	0	0	0	1	SKIN RASH	1	0	0	0	1	0	0	0	0	0	0	0	0	0	0	1118	0		5	0
1119	2019-01-28	0	NYAKAYOJO	2		24	10	1	0	1	0	0	0	0	0	0		0	0	0	0	1	0	0	0	0	0	0	0	0	0	0	1119	1	COTRIMOXAZOLE		1
1119	2019-01-31	1	KINONI	1	4	16	9	2	1	0	0	0	0	0	0	0		1	0	0	0	1	0	0	0	0	0	0	0	0	0	0	1119	0		5	0
1120	2019-01-28	0	NYAKAYOJO	4		48		2	0	1	0	0	0	0	0	0		0	0	0	0	0	0	0	0	0	0	0	0	0	0	0	1120	0			0
1121	2019-01-28	0	NYAKAYOJO		10	10	7	2	0	0	1	0	0	0	0	0		0	0	0	0	1	0	0	0	0	0	0	0	0	0	0	1121	1	CO-PACK		0
1122	2019-01-28	0	NYAKAYOJO	4		48		2	0	0	0	0	0	0	0	1	COMMON COLD	1	0	1	0	0	0	0	0	0	0	0	0	0	0	0	1122	0		5	1
1123	2019-01-28	0	NYAKAYOJO	1		12		2	0	0	1	0	0	0	0	0		0	0	0	0	1	0	0	0	0	0	0	0	0	0	0	1123	1	CO-PACK		0
1124	2019-01-28	0	NYAKAYOJO	1		12	9	2	1	0	0	0	0	0	0	0		1	0	0	1	0	0	0	0	0	0	0	0	0	0	0	1124	0		5
1125	2019-01-28	0	NYAKAYOJO		6	6	7	1	0	0	1	0	0	0	0	0		0	0	0	0	1	0	0	0	0	0	0	0	0	0	0	1125	1	CO-PACK
1126	2019-01-28	0	NYAKAYOJO	3		36	14	1	0	1	0	0	0	0	0	1	COMMON COLD	1	0	0	0	1	0	0	0	0	0	0	0	0	0	0	1126	0		5
1127	2019-01-28	0	NYAKAYOJO	3		36	16	1	0	1	1	0	0	0	0	0		0	0	0	0	1	0	0	0	0	0	0	0	0	0	0	1127	1	CO-PACK
1128	2019-01-28	0	NYAKAYOJO	4	6	54		2	1	0	0	0	0	0	0	0		1	0	1	0	0	0	0	0	0	0	0	0	0	0	0	1128	0		5
1129	2019-01-28	0	NYAKAYOJO	3		36			1	0	0	0	0	0	0	0		1	0	1	0	0	0	0	0	0	0	0	0	0	0	0	1129	0		5
1130	2019-01-28	0	NYAKAYOJO	1	2	14			1	0	0	0	0	0	0	0		1	0	1	0	0	0	0	0	0	0	0	0	0	0	0	1130	0		5
1132	2019-01-28	0	NYAKAYOJO	1		12		2	1	0	0	0	0	0	0	0		1	0	1	0	0	0	0	0	0	0	0	0	0	0	0	1132	0		5
1133	2019-01-28	0	NYAKAYOJO	1	5	17		1	1	0	1	0	0	0	0	0		1	0	1	0	1	0	0	0	0	0	0	0	0	0	0	1133	1	CO-PACK	5
1134	2019-01-28	0	NYAKAYOJO		6	6		2	1	0	0	0	0	0	0	0		1	0	1	0	0	0	0	0	0	0	0	0	0	0	0	1134	0		5
1134	2019-01-28	0	NYAKAYOJO	3		36		2	0	0	0	0	0	0	0	1	BACTERIAL INFECTION	1	0	1	0	0	0	0	0	0	0	0	0	0	0	0	1134	0		5
1135	2019-01-28	0	NYAKAYOJO	3	1	37		2	1	0	0	0	0	0	0	0		1	0	0	0	0	0	1	0	1	0	0	0	0	0	0	1135	0		2
1136	2019-01-28	0	NYAKAYOJO	3		36		2	0	0	0	0	0	0	0	1	BACTERIAL INFECTION	1	0	1	0	0	0	0	0	0	0	0	0	0	0	0	1136	0		5
1137	2019-01-28	0	NYAKAYOJO	1	6	18		1	1	0	0	0	0	0	0	0		1	0	1	0	0	0	0	0	0	0	0	0	0	0	0	1137	0		5
1138	2019-01-28	0	NYAKAYOJO	3		36			0	0	0	0	0	0	0	1	OSTICERIA	1	0	0	0	1	0	0	0	0	0	0	0	0	0	0	1138	0		5
1139	2019-01-28	0	NYAKAYOJO		9	9		1	0	1	0	0	0	0	0	0		1	0	0	0	1	0	0	0	0	0	0	0	0	0	0	1139	0		7
1140	2019-01-28	0	NYAKAYOJO	2		24		2	0	0	0	0	0	0	0	1	COMMON COLD	1	0	0	0	1	0	0	0	0	0	0	0	0	0	0	1140	0		5
1141	2019-01-28	0	NYAKAYOJO	1	6	18		1	0	0	0	0	0	0	0	1	COUGH, COMMON COLD	1	0	0	0	1	0	0	0	0	0	0	0	0	0	0	1141	0		5
1142	2019-01-28	0	NYAKAYOJO	3		36		1	1	0	0	0	1	0	0	0		1	0	0	0	0	0	0	0	0	0	0	0	0	0	0	1142	0		3
1143	2019-01-28	0	NYAKAYOJO		3	3		2	0	0	0	0	1	0	0	1	COUGH	1	0	0	0	1	0	0	0	0	0	0	0	0	0	0	1143	0		5
1144	2019-01-28	0	NYAKAYOJO	2		24		1	0	1	0	0	0	0	0	1	SKIN INFECTION	1	0	0	0	1	0	0	0	0	0	0	0	0	0	0	1144	0		5
1145	2019-01-28	0	NYAKAYOJO	3		36			0	0	0	0	0	0	0	1	BACTERIAL INFECTION	1	0	0	0	0	0	1	0	0	1	0	0	0	0	0	1145	1	INJ. GENTA, ERYTHRO SYRUP	2
1146	2019-01-28	0	NYAKAYOJO	4		48		1	0	0	1	0	0	0	0	1	COUGH, FLUE	1	0	0	0	1	0	0	0	0	0	0	0	0	0	0	1146	0		5
1147	2019-01-28	0	NYAKAYOJO		9	9		1	0	0	1	0	0	0	0	0		1	0	0	0	1	0	0	0	0	0	0	1	0	0	0	1147	1	CO-PACK, METRO	5
1148	2019-01-28	0	NYAKAYOJO	1	1	13		2	0	0	0	1	0	0	0	0		1	0	1	0	0	0	0	0	0	0	0	0	0	0	0	1148	0		5
1149	2019-01-28	0	NYAKAYOJO	2		24		1	0	0	0	0	0	1	0	0		1	0	0	0	1	0	0	0	0	0	0	0	0	0	0	1149	1	TEO	5
1150	2019-01-28	0	NYAKAYOJO	4		48		2	1	0	0	0	0	0	0	0		0	0	0	0	0	0	0	0	0	0	0	0	0	0	0	1150	0
1151	2019-01-28	0	NYAKAYOJO		8	8		2	1	0	0	0	0	0	0	0		1	0	0	0	1	0	0	0	0	0	0	0	0	0	0	1151	0		5
1152	2019-01-28	0	NYAKAYOJO	2		24	12	2	1	0	0	0	0	0	0	0		1	0	0	0	1	0	0	0	0	0	0	0	0	0	0	1152	0		5
1153	2019-01-28	0	NYAKAYOJO	2		24		2	1	0	0	0	0	0	0	0		1	0	0	0	1	0	0	0	0	0	0	0	0	0	0	1153	0		5
1154	2019-01-28	0	NYAKAYOJO	1		12			0	0	1	0	0	0	0	1	COMMON COLD	1	0	0	0	1	0	0	0	0	0	0	0	0	0	0	1154	1	CO-PACK	5
1155	2019-01-28	0	NYAKAYOJO	3	7	43		2	1	0	0	0	0	0	0	0		1	0	0	0	1	0	0	0	0	0	0	0	0	0	0	1155	0		5
1156	2019-01-28	0	NYAKAYOJO	1	7	19		2	1	0	0	0	0	0	0	0		1	0	0	0	1	0	0	0	0	0	0	0	0	0	0	1156	0		5
1157	2019-01-28	0	NYAKAYOJO	4		48		2	0	0	0	0	0	0	0	1	SKIN BACTERIAL INFECTION	1	0	1	0	0	0	0	0	0	0	0	0	0	0	1	1157	1	PPF	5
1158	2019-01-28	0	NYAKAYOJO	1	9	21		2	0	1	0	0	0	0	0	1	COMMON COLD	0	0	0	0	0	0	1	0	0	0	0	0	0	0	0	1158	1	ERYTHRO SYRUP
1159	2019-01-28	0	NYAKAYOJO		9	9		1	0	0	1	0	0	0	0	1	COMMON COLD	1	0	0	0	1	0	0	0	0	0	0	0	0	0	0	1159	0		5
1160	2019-01-28	0	NYAKAYOJO	4		48		1	0	0	0	0	0	0	0	1	COUGH, COMMON COLD	1	0	1	0	0	0	0	0	0	0	0	0	0	0	0	1160	0		5
1161	2019-01-28	0	NYAKAYOJO		6	6		1	1	0	0	0	0	0	0	0		1	0	1	0	0	0	0	0	0	0	0	0	0	0	0	1161	0		5
1162	2019-01-28	0	NYAKAYOJO		6	6		2	1	0	0	0	0	0	0	0		1	0	1	0	0	0	0	0	0	0	0	0	0	0	0	1162	0		5
1163	2019-01-28	0	NYAKAYOJO		6	6		2	1	0	0	0	0	0	0	1	CONJUCTIVITIS	1	0	0	0	1	0	0	0	0	0	0	0	0	0	0	1163	0		5
1164	2019-01-28	0	NYAKAYOJO	1		12		2	0	1	0	0	0	0	0	1	COMMON COLD	1	0	0	0	1	0	0	0	0	0	0	0	0	0	0	1164	0		5
1165	2019-01-28	0	NYAKAYOJO	1	6	18		2	0	0	0	0	0	0	0	1	VULVA DISCHARGE	1	0	0	0	1	0	0	0	0	0	0	0	0	0	0	1165	0		5
1166	2019-01-28	0	NYAKAYOJO	4		48		2	1	0	0	0	0	0	0	0		1	0	0	0	1	0	0	0	0	0	0	0	0	0	0	1166	0		5
1167	2019-01-28	0	NYAKAYOJO		6	6		2	0	0	1	0	0	0	0	1	COUGH/ COLD	0	0	0	0	0	0	0	0	0	0	0	0	0	0	0	1167	0
1168	2019-01-28	0	NYAKAYOJO	2		24		1	0	0	0	0	0	1	0	0		1	0	0	0	1	0	0	0	0	0	0	0	0	0	0	1168	0		5
1169	2019-01-28	0	NYAKAYOJO	3		36		2	1	0	0	0	0	0	0	0		1	0	0	0	1	0	0	0	0	0	0	0	0	0	0	1169	0		5
1170	2019-01-28	0	NYAKAYOJO	1	8	20		1	1	0	0	0	0	0	0	0		1	0	0	0	1	0	0	0	0	0	0	0	0	0	0	1170	0		3
1171	2019-01-28	0	NYAKAYOJO	1	2	14		2	1	0	0	0	0	0	0	0		1	0	1	0	1	0	0	0	0	0	0	0	0	0	0	1171	0		32
1172	2019-01-28	0	NYAKAYOJO	1	3	15		1	1	0	0	0	0	0	0	0		1	0	0	0	1	0	0	0	0	0	0	0	0	0	0	1172	0		5
1173	2019-01-28	0	NYAKAYOJO	1	9	21		2	1	0	0	0	0	0	0	0		1	0	0	0	0	0	0	0	1	0	0	0	0	0	0	1173	0		3
1174	2019-01-28	0	NYAKAYOJO		5	5		1	1	0	0	0	0	0	0	0		1	0	0	0	1	0	0	0	0	0	0	0	0	0	0	1174	0		5
1175	2019-01-28	0	NYAKAYOJO		8	8		1	1	0	0	0	0	0	0	0		1	0	0	0	1	0	0	0	0	0	0	0	0	0	0	1175	0		5
1176	2019-01-28	0	NYAKAYOJO	1	3	15		2	0	0	0	0	0	1	0	0		1	0	0	0	1	0	0	0	0	0	0	0	0	0	0	1176	0		5
1177	2019-01-28	0	NYAKAYOJO		9	9		1	0	0	1	0	0	0	0	0		1	0	0	0	1	0	0	0	0	0	0	0	0	0	0	1177	0		5
1178	2019-01-28	0	NYAKAYOJO	1		12		1	0	0	0	0	1	0	0	1	COUGH	1	0	0	0	1	0	0	0	0	0	0	0	0	0	0	1178	0		3
1179	2019-01-28	0	NYAKAYOJO		10	10		1	0	0	1	0	0	0	0	1	COMMON COLD	0	0	0	0	0	0	0	0	0	0	0	0	0	0	0	1179	0
1180	2019-01-28	0	NYAKAYOJO	1	6	18		1	0	0	1	0	0	0	0	0		0	0	0	0	0	0	0	0	0	0	0	0	0	0	0	1180	0
1180	2019-01-28	0	NYAKAYOJO		7	7		2	0	0	0	0	0	0	0	1	COMMON COLD	1	0	0	0	1	0	0	0	0	0	0	0	0	0	0	1180	0		5
1181	2019-01-28	0	NYAKAYOJO	1	11	23		2	0	1	0	0	0	0	0	1	COMMON COLD	0	0	0	0	0	0	0	0	0	0	0	0	0	0	0	1181	0
1182	2019-01-28	0	NYAKAYOJO	1	11	23		1	1	0	0	0	0	0	0	0		0	0	0	0	0	0	0	0	0	0	0	0	0	0	0	1182	0
1183	2019-01-28	0	NYAKAYOJO		3	3		2	0	0	1	0	0	0	0	0		1	0	0	0	1	0	0	0	0	0	0	0	0	0	0	1183	0		5
1184	2019-01-28	0	NYAKAYOJO		3	3		2	1	0	0	0	0	0	0	0		1	0	0	0	1	0	0	0	0	0	0	0	0	0	0	1184	0		3
1185	2019-01-28	0	NYAKAYOJO	2		24		2	0	0	0	0	0	0	0	1	TINEA CAPTIS	1	0	0	0	1	0	0	0	0	0	0	0	0	0	0	1185	0		3
1186	2019-01-28	0	NYAKAYOJO	1		12		2	1	0	0	0	0	0	0	0		1		0	0	1	0	0	0	0	0	0	0	0	0	0	1186	0		5
1187	2019-01-28	0	NYAKAYOJO	4	1	49		2	0	1	0	0	0	0	0	0		1	0	0	0	1	0	0	0	0	0	0	0	0	0	0	1187	0		5
1188	2019-01-28	0	NYAKAYOJO	1		12		2	1	0	0	0	0	0	0	0		1	0	0	0	1	0	0	0	0	0	0	0	0	0	0	1188	0		5
1189	2019-01-28	0	NYAKAYOJO	3		36		2	0	0	0	0	0	0	0	1	MEASLES	1	0	0	0	0	0	0	0	1	0	0	0	0	0	0	1189	0		5
1191	2019-01-28	0	NYAKAYOJO	4		48	17	1	0	0	0	0	0	0	0	1	SKIN INFECTION, EPILEPSY	1	0	1	0	0	0	0	0	0	0	0	0	0	0	0	1191	0		5
1192	2019-01-28	0	NYAKAYOJO		11	11		2	1	0	0	0	0	0	0	0		1	0	0	0	1	0	0	0	0	0	0	0	0	0	0	1192	0		5
1193	2019-01-28	0	NYAKAYOJO		9	9		2	0	0	0	0	0	0	0	1	COUGH, SAM	1	0	0	0	1	0	0	0	0	0	0	0	0	0	0	1193	0		5
1194	2019-01-28	0	NYAKAYOJO	1	7	19		1	1	0	0	0	0	0	0	0		1	0	0	0	1	0	0	0	0	0	0	0	0	0	0	1194	0		5
1195	2019-01-28	0	NYAKAYOJO		2	2		2	0	0	1	0	0	0	0	0		0	0	0	0	0	0	0	0	0	0	0	0	0	0	0	1195	0
1196	2019-01-28	0	NYAKAYOJO	1	1	13		1	1	0	0	0	0	0	0	0		1	0	0	0	1	0	0	0	0	0	0	0	0	0	0	1196	0		5
1197	2019-01-28	0	NYAKAYOJO	1	6	18		2	0	0	0	0	0	0	0	1	AVD INFECTION	1	0	0	0	1	0	0	0	0	0	0	1	0	0	0	1197	1	METRO TABS	5
1198	2019-01-28	0	NYAKAYOJO		9	9		2	0	0	0	1	0	0	0	0		0	0	0	1	0	0	0	0	0	0	0	1	0	0	0	1198	1	CIPRO, METRO
1199	2019-01-28	0	NDEIJA		7	7		2	0	1	0	0	0	0	0	0		0	0	0	0	0	0	0	0	0	0	0	0	0	0	0	1199	0
1200	2019-01-28	0	NDEIJA	3		36		1	0	0	0	0	0	1	0	0		1	0	0	0	0	0	1	0	0	0	0	0	0	0	0	1200	0		5
1201	2019-01-28	0	NDEIJA	4		48		1	0	1	0	0	0	0	0	0		0	0	0	0	0	0	0	0	0	0	0	0	0	0	0	1201	0
1202	2019-01-28	0	NDEIJA	1	6	18		1	0	1	0	0	0	0	0	0		0	0	0	0	0	0	0	0	0	0	0	0	0	0	0	1202	0
1203	2019-01-28	0	NDEIJA	0	10	10		1	0	1	0	0	0	0	0	0		0	0	0	0	0	0	0	0	0	0	0	0	0	0	0	1203	0
1204	2019-01-28	0	NDEIJA	0	11	11		1	0	0	0	0	0	0	0	1	CONJUNCTIVITIS	0	0	0	0	0	0	0	0	0	0	0	0	0	0	0	1204	1	TEO
1205	2019-01-28	0	NDEIJA	0	10	10		1	0	0	1	0	0	0	0	0		0	0	0	0	0	0	0	0	0	0	0	0	0	0	0	1205	0
1206	2019-01-28	0	NDEIJA	1	4	16		1	0	1	0	0	0	1	0	0		1	0	0	0	0	0	1	0	0	0	0	0	0	0	0	1206	0		5
1207	2019-01-28	0	NDEIJA	4	0	48		2	0	1	0	0	0	0	0	0		0	0	0	0	0	0	0	0	0	0	0	0	0	0	0	1207	0
1208	2019-01-28	0	NDEIJA		11	11		1	0	0	1	0	0	0	0	0		0	0	0	0	0	0	0	0	0	0	0	0	0	0	0	1208	0
1209	2019-01-28	0	NDEIJA	1		12		1	0	0	0	0	0	0	0	1	ASTHMA	1	0	1	0	0	0	0	0	0	0	0	0	0	0	0	1209	0		5
1210	2019-01-28	0	NDEIJA	1	8	20		2	0	1	0	0	0	0	0	0		1	0	0	0	1	0	0	0	0	0	0	0	0	0	0	1210	0
1211	2019-01-28	0	NDEIJA		10	10		2	0	1	0	0	0	0	0	0		1	0	0	0	1	0	0	0	0	0	0	0	0	0	0	1211	0		5
1212	2019-01-28	0	NDEIJA	3		36		1	0	1	0	0	0	0	0	0		1	0	1	0	0	0	0	0	0	0	0	0	0	0	0	1212	0		5
1213	2019-01-28	0	NDEIJA	3		36		2	0	1	0	0	0	0	0	0		1	0	0	0	1	0	0	0	0	0	0	0	0	0	0	1213	0		5
1214	2019-01-28	0	NDEIJA	3	3	39		2	0	0	0	0	0	0	0	1	BACTERIAL INFECTION	1	0	0	0	1	0	0	0	0	0	0	0	0	0	0	1214	0		5
1215	2019-01-28	0	NDEIJA	1	6	18		1	0	1	0	0	0	0	0	0		1	0	0	0	0	0	1	0	0	0	0	0	0	0	0	1215	0		5
1216	2019-01-28	0	NDEIJA	1	6	18		2	0	1	0	0	0	0	0	0		1	0	0	0	1	0	0	0	0	0	0	0	0	0	0	1216	0		5
1217	2019-01-28	0	NDEIJA	1	4	16		1	0	1	0	0	0	0	0	0		1	0	0	0	1	0	0	0	0	0	0	0	0	0	0	1217	0		5
1218	2019-01-28	0	NDEIJA	2	6	30		1	0	1	0	0	0	0	0	0		1	0	0	0	1	0	0	0	0	0	0	0	0	0	0	1218	0		5
1219	2019-01-28	0	NDEIJA	1	2	14		1	0	1	1	0	0	0	0	0		1	0	0	0	1	0	0	0	0	0	0	0	0	0	0	1219	0		5
1220	2019-01-28	0	NDEIJA	2		24		2	0	1	0	0	0	0	0	0		1	0	0	0	1	0	0	0	0	0	0	0	0	0	0	1220	0		5
1221	2019-01-28	0	NDEIJA		10	10		2	0	1	1	0	0	0	0	0		1	0	0	0	1	0	0	0	0	0	0	0	0	0	0	1221	0		5
1222	2019-01-28	0	NDEIJA	2		24		1	0	1	0	0	0	0	0	0		1	0	0	0	1	0	0	0	0	0	0	0	0	0	0	1222	0		5
1223	2019-01-28	0	NDEIJA	5		60		2	0	0	0	0	0	0	0	1	BACTERIAL INFECTION	1	0	0	0	1	0	0	0	0	0	0	0	0	0	0	1223	0		5
1224	2019-01-28	0	NDEIJA	2	11	35		2	0	1	0	0	0	0	0	0		1	0	0	0	1	0	0	0	0	0	0	0	0	0	0	1224	0		5
1225	2019-01-28	0	NDEIJA	4		48		2	0	1	0	0	0	0	0	0		1	0	0	0	0	0	1	0	0	0	0	0	0	0	0	1225	0		5
1226	2019-01-28	0	NDEIJA	4		48		2	0	1	0	0	0	0	0	0		1	0	0	0	1	0	0	0	0	0	0	0	0	0	0	1226	0		5
1227	2019-01-28	0	NDEIJA	1	7	19		2	0	0	1	0	0	0	0	0		1	0	0	0	1	0	0	0	0	0	0	0	0	0	0	1227	0		5
1228	2019-01-28	0	NDEIJA	2		24		2	0	1	0	0	0	0	0	0		1	0	0	0	1	0	0	0	0	0	0	0	0	0	0	1228	0		5
1229	2019-01-28	0	NDEIJA	1		12		1	0	1	1	0	0	0	0	0		1	0	0	0	1	0	0	0	0	0	0	0	0	0	0	1229	0		5
1230	2019-01-28	0	NDEIJA	2	6	30		1	0	1	0	0	0	0	0	0		1	0	0	0	1	0	0	0	0	0	0	0	0	0	0	1230	0		5
1231	2019-01-28	0	NDEIJA	1		12		2	0	1	0	0	0	0	0	0		1	0	0	0	1	0	0	0	0	0	0	0	0	0	0	1231	0		5
1232	2019-01-28	0	NDEIJA		8	8		2	0	1	0	0	0	0	0	0		1	0	0	0	1	0	0	0	0	0	0	0	0	0	0	1232	0		5
1233	2019-01-28	0	NDEIJA	3		36			0	1	0	0	0	0	0	0		1	0	1	0	1	0	0	0	0	0	0	0	0	0	0	1233	0		5
1234	2019-01-28	0	NDEIJA		3	3		1	0	1	0	0	0	0	0	0		1	0	1	0	0	0	0	0	0	0	0	0	0	0	0	1234	0		5
1235	2019-01-28	0	NDEIJA	3		36		2	0	1	0	0	0	0	0	0		1	0	0	0	1	0	0	0	0	0	0	0	0	0	0	1235	0		5
1236	2019-01-28	0	NDEIJA	3		36		2	0	1	0	0	0	0	0	0		1	0	0	0	1	0	0	0	0	0	0	0	0	0	0	1236	0		5
1237	2019-01-28	0	NDEIJA	3		36		2	0	1	0	0	0	0	0	0		1	0	0	0	1	0	0	0	0	0	0	0	0	0	0	1237	0		5
1238	2019-01-28	0	NDEIJA	2		24		1	0	1	0	0	0	0	0	0		1	0	0	0	1	0	0	0	0	0	0	0	0	0	0	1238	0		5
1239	2019-01-28	0	NDEIJA		2	2		2	0	1	0	0	0	0	0	0		1	0	1	0	0	0	0	0	0	0	0	0	0	0	0	1239	0		5
1240	2019-01-28	0	NDEIJA	1	3	15		2	0	1	0	0	0	0	0	0		1	0	0	0	1	0	0	0	0	0	0	0	0	0	0	1240	0		5
1241	2019-01-28	0	NDEIJA		7	7		2	0	1	1	0	0	0	0	0		1	0	0	0	1	0	0	0	0	0	0	0	0	0	0	1241	0		5
1242	2019-01-28	0	NDEIJA		11	11		1	0	1	1	0	0	0	0	0		1	0	0	0	1	0	0	0	0	0	0	0	0	0	0	1242	0		5
1243	2019-01-28	0	NDEIJA	1	7	19		1	0	1	0	0	0	0	0	1		1	0	0	0	1	0	0	0	0	0	0	0	0	0	0	1243	0		5
1244	2019-01-28	0	NDEIJA	4		48		2	0	0	0	0	0	0	0	1	BACTERIAL INFECTION	1	0	0	0	0	0	1	0	0	0	0	0	0	0	0	1244	0		5
1245	2019-01-28	0	NDEIJA		3	3		1	0	1	0	0	0	0	0	1	CONJUNCTIVITIS	1	0	1	0	0	0	0	0	0	0	0	0	0	0	0	1245	0		5
1246	2019-01-28	0	NDEIJA		4	4		1	0	1	0	0	0	0	0	0		0	0	0	0	0	0	0	0	0	0	0	0	0	0	0	1246	0
1247	2019-01-28	0	NDEIJA	2		24		2	0	0	0	0	0	0	0	1	WOUNDS	1	0	1	0	0	0	0	0	0	0	0	0	0	0	0	1247	0		5
1248	2019-01-28	0	NDEIJA		7	7		2	0	1	0	0	0	0	0	0		1	0	0	0	0	0	0	0	0	0	0	0	0	0	0	1248	0		7
1249	2019-01-28	0	NDEIJA	3		36		1	0	1	0	0	0	0	0	0		1	0	0	0	1	0	0	0	0	0	0	0	0	0	0	1249	0		5
1250	2019-01-28	0	NDEIJA	1	4	16		2	0	1	0	0	0	0	0	0		1	0	1	0	0	0	0	0	0	0	0	0	0	0	0	1250	0		5
1251	2019-01-28	0	NDEIJA		8	8		2	0	1	1	0	0	0	0	0		1	0	1	0	0	0	0	0	0	0	0	0	0	0	0	1251	0		5
1252	2019-01-28	0	NDEIJA	1	8	20		1	0	1	0	0	0	0	0	0		1	0	0	0	1	0	0	0	0	0	0	0	0	0	0	1252	0		5
1253	2019-01-28	0	NDEIJA	2		24		2	0	1	0	0	0	0	0	1	WOUND	1	0	1	0	0	0	0	0	0	0	0	0	0	0	0	1253	0		5
1254	2019-01-28	0	NDEIJA	4		48		1	0	1	0	0	0	0	0	0		1	0	1	0	0	0	0	0	0	0	0	0	0	0	0	1254	0		5
1255	2019-01-28	0	NDEIJA	1		12		1	0	1	0	0	0	0	0	0		1	0	1	0	0	0	0	0	0	0	0	0	0	0	0	1255	0		5
1256	2019-01-28	0	NDEIJA	4		48		2	0	1	0	0	0	0	0	0		1	0	1	0	0	0	0	0	0	0	0	0	0	0	0	1256	0		5
1257	2019-01-28	0	NDEIJA	2		24		1	0	0	0	0	0	0	0	1	SEPTIC CORD	1	0	1	0	0	0	0	0	0	0	0	0	0	0	0	1257	0		5
1258	2019-01-28	0	NDEIJA	1	3	15		2	0	1	0	0	0	0	0	0		1	0	0	0	1	0	0	0	0	0	0	0	0	0	0	1258	0		5
1259	2019-01-28	0	NDEIJA		3	3		1	0	0	0	0	0	0	0	1	SKIN INFECTION	1	0	0	0	1	0	1	0	0	0	0	0	0	0	0	1259	0		5
1260	2019-01-28	0	NDEIJA	3		36		2	0	1	0	0	0	0	0	0		1	0	1	0	0	0	0	0	0	0	0	0	0	0	0	1260	0		5
1261	2019-01-28	0	NDEIJA		7	7		1	0	1	0	0	0	0	0	0		1	0	1	0	0	0	0	0	0	0	0	0	0	0	0	1261	0		5
1262	2019-01-28	0	NDEIJA	1	11	23		2	0	1	0	0	0	0	0	0		1	0	0	0	1	0	0	0	0	0	0	0	0	0	0	1262	0		5
1263	2019-01-28	0	NDEIJA	5		60		2	0	1	0	0	0	0	0	0		1	0	1	0	0	0	0	0	0	0	0	0	0	0	0	1263	0		5
1264	2019-01-28	0	NDEIJA	1	8	20		2	0	1	0	0	0	0	0	0		1	0	0	0	1	0	0	0	0	0	0	0	0	0	0	1264	0		5
1265	2019-01-28	0	NDEIJA	2	1	25		1	0	1	0	0	0	0	0	0		1	0	0	0	1	0	0	0	0	0	0	0	0	0	0	1265	0		5
1266	2019-01-28	0	NDEIJA		8	8		2	0	0	0	0	0	0	0	1	BACTERIAL INFECTION	1	0	0	0	1	0	0	0	0	0	0	0	0	0	0	1266	0		5
1267	2019-01-28	0	NDEIJA	1		12			0	1	1	0	0	0	0	0		1	0	0	0	1	0	0	0	0	0	0	0	0	0	0	1267	0		5
1268	2019-01-28	0	NDEIJA		2	2		1	0	1	0	0	0	0	0	0		1	0	1	0	0	0	0	0	0	0	0	0	0	0	0	1268	0		5
1269	2019-01-28	0	NDEIJA	4		48		1	0	1	0	0	0	0	0	0		1	0	0	0	1	0	0	0	0	0	0	0	0	0	0	1269	0		5
1270	2019-01-28	0	NDEIJA	3		36		1	0	1	0	0	0	0	0	0		1	0	1	0	0	0	0	0	0	0	0	0	0	0	0	1270	0		5
1271	2019-01-28	0	NDEIJA	2		24		1	0	0	0	0	0	0	0	1	COUGH/ COLD	1	0	1	0	0	0	0	0	0	0	0	0	0	0	0	1271	0		5
1272	2019-01-28	0	NDEIJA	2		24		2	0	1	0	0	0	0	0	1	ALLERGY	1	0	1	0	0	0	0	0	0	0	0	0	0	0	0	1272	0		5
1273	2019-01-28	0	NDEIJA	2		24		2	0	1	0	0	0	0	0	0		1	0	1	0	0	0	0	0	0	0	0	0	0	0	0	1273	0		5
1274	2019-01-28	0	NDEIJA		5	5		1	0	0	0	0	0	0	0	1	BACTERIAL INFECTION	1	0	0	0	1	0	0	0	0	0	0	0	0	0	0	1274	0		5
1275	2019-01-29	1	BWIZIBWERA	3	6	42	14	2	0	0	1	0	0	0	0	0		1	0	0	0	1	0	0	0	0	0	0	0	0	0	0	1275	0		3
1276	2019-01-30	0	BUBAARE	2		24	12.2	1	0	1	0	0	0	0	0	0		1	0	0	0	1	0	0	0	0	0	0	0	0	0	0	1276	0		5
1277	2019-01-30	0	BUBAARE	4		48	15	1	0	1	0	0	0	0	0	0		1	0	0	0	1	0	0	0	0	0	0	0	0	0	0	1277	0		5
1278	2019-01-30	0	BUBAARE	4		48	12	2	0	1	0	0	1	0	0	0		1	1	0	0	1	0	0	0	0	0	0	0	0	0	0	1278	0		5
1279	2019-01-30	0	BUBAARE	3		36	14	2	0	1	0	0	0	0	0	0		1	0	0	0	1	0	0	0	0	0	0	0	0	0	0	1279	0		5
1280	2019-01-30	0	BUBAARE	3	1	37	13	2	0	1	0	0	0	0	0	1	ORAL THRUSH	1	0	0	0	1	0	0	0	0	0	0	0	0	0	0	1280	0		5
1281	2019-01-30	0	BUBAARE		4	4	8	1	1	0	0	0	0	0	0	0		1	0	1	0	0	0	0	0	1	0	0	0	0	0	0	1281	0		5
1282	2019-01-30	0	BUBAARE		9	9	9	1	0	1	0	0	1	0	0	0		1	1	0	0	1	0	0	0	0	0	0	0	0	0	0	1282	0		5
1283	2019-01-30	0	BUBAARE	1		12	7	2	0	1	0	0	0	0	0	0		1	0	0	0	1	0	0	0	0	0	0	0	0	0	0	1283	0		5
1284	2019-01-30	0	BUBAARE		5	5	5	2	1	0	1	0	0	0	0	0		1	0	1	0	0	0	0	0	1	0	0	0	0	0	0	1284	0		5
1285	2019-01-30	0	BUBAARE	4		48	11	1	0	1	0	0	0	0	0	0		1	0	0	0	1	0	0	0	0	0	0	0	0	0	0	1285	0		5
1286	2019-01-30	0	BUBAARE	4		48	13	2	0	1	0	0	0	0	0	0		1	0	1	0	0	0	0	0	0	0	0	0	0	0	0	1286	0		5
1287	2019-01-30	0	BUBAARE		4	4	5	2	0	1	0	0	0	0	0	0		1	0	1	0	0	0	0	0	0	0	0	0	0	0	0	1287	0		5
1288	2019-01-30	0	BUBAARE	3		36	16	1	0	1	0	0	1	0	0	0		1	1	1	0	0	0	0	0	0	0	0	0	0	0	0	1288	0		5
1289	2019-01-30	0	BUBAARE		8	8	9	2	0	0	0	0	1	0	0	1	COMMON COLD	1	0	0	0	0	0	0	0	0	0	1	0	0	0	0	1289	1	AMPICLOX	5
1290	2019-01-30	0	BUBAARE		5	5	9	1	0	1	0	0	0	0	0	0		1	0	0	0	1	0	0	0	0	0	0	0	0	0	0	1290	0
1291	2019-01-30	0	BUBAARE	1	11	23	10	1	0	0	0	0	1	0	0	0		0	1	0	0	0	0	0	0	0	0	0	0	0	0	0	1291	0
1292	2019-01-30	0	BUBAARE	1	6	18	10	2	0	1	0	0	0	0	0	0		1	0	0	0	1	0	0	0	0	0	0	0	0	0	0	1292	0		5
1293	2019-01-30	0	BUBAARE	1	9	21	10	2	0	1	0	0	0	0	0	0		1	0	1	0	0	0	0	0	0	0	0	0	0	0	0	1293	0		7
1294	2019-01-30	0	BUBAARE		2	2	12	2	0	0	1	0	0	0	0	0		1	0	0	0	0	0	1	0	0	0	0	0	0	0	0	1294	0		5
1295	2019-01-30	0	BUBAARE		11	11	10	1	0	0	0	0	0	0	0	1	ACUTE RESPIRATORY INFECTION	1	0	0	0	1	0	0	0	0	0	0	0	0	0	0	1295	0		5
1296	2019-01-30	0	BUBAARE	4		48	15	1	0	0	0	0	0	0	0	1	VIRAL INFECTION	1	0	0	0	0	0	1	0	0	0	0	0	0	0	0	1296	0		5
1297	2019-01-30	0	BUBAARE	2	5	29	12	2	0	1	0	0	0	0	0	0		1	0	0	0	0	0	1	0	0	0	0	0	0	0	0	1297	0		5
1298	2019-01-30	0	BUBAARE	3		36	10	1	0	1	0	0	0	0	0	0		1	0	0	0	1	0	0	0	0	0	0	0	0	0	0	1298	0		5
1299	2019-01-30	0	BUBAARE	2	1	25	11	2	1	0	0	0	0	0	0	0		1	0	0	0	0	0	0	0	1	0	1	0	0	0	0	1299	1	AMPICLOX	5
1300	2019-01-30	0	BUBAARE	1	1	13	8	1	0	1	0	0	0	0	0	0		1	0	0	0	0	0	0	0	0	0	1	0	0	0	0	1300	1	AMPICLOX	5
1301	2019-01-30	0	BUBAARE	1	8	20		2	1	0	0	0	0	0	0	0		1	0	0	0	0	0	0	0	1	0	0	0	0	0	0	1301	0		1
1302	2019-01-30	0	BUBAARE	1		12		1	0	1	0	0	0	0	0	0		1	0	0	0	0	0	0	0	0	0	1	0	0	0	0	1302	1	AMPICLOX	7
1303	2019-01-30	0	BUBAARE	2	1	25		2	0	1	0	0	0	0	0	0		1	0	0	0	1	0	0	0	0	0	0	0	0	0	0	1303	0		5
1304	2019-01-30	0	BUBAARE	2		24		1	0	1	1	0	0	0	0	0		1	0	0	0	1	0	0	0	0	0	0	0	0	0	0	1304	0		5
1305	2019-01-30	0	BUBAARE	4	5	53	16	2	0	0	0	0	0	0	0	1	CHICKEN POX	1	0	0	0	0	0	1	0	0	0	0	0	0	0	0	1305	0		5
1306	2019-01-30	0	BUBAARE	4		48	15	2	0	1	0	0	0	0	0	0		1	0	1	0	0	0	0	0	0	0	0	0	0	0	0	1306	0		5
1307	2019-01-30	0	BUBAARE	4		48	21	2	0	1	0	0	0	0	0	0		1	0	1	0	0	0	0	0	0	0	0	0	0	0	0	1307	0		5
1308	2019-01-30	0	BUBAARE		7	7	8	2	0	1	0	0	0	0	0	0		1	0	0	0	0	0	0	0	0	0	1	0	0	0	0	1308	1	AMPICLOX	7
1309	2019-01-30	0	BUBAARE	3		36	13	1	0	1	0	0	0	0	0	0		1	0	1	0	0	0	0	0	0	0	0	0	0	0	0	1309	0		5
1310	2019-01-30	0	BUBAARE	1	5	17		1	0	0	0	0	0	0	0	1	TINEA CAPTITIS	1	0	1	0	0	0	0	0	0	0	0	0	0	0	0	1310	0		5
1311	2019-01-30	0	BUBAARE	4		48		1	0	1	0	0	0	0	0	0		1	0	0	1	0	0	0	0	0	0	0	0	0	0	0	1311	0		7
1312	2019-01-30	0	BUBAARE	3	2	38	14	1	0	1	0	0	0	0	0	1	MEASLES	1	0	1	0	0	0	0	0	0	0	0	0	0	0	0	1312	0		7
1313	2019-01-30	0	BUBAARE	1	1	13	8	2	0	1	0	0	0	0	0	0		1	0	0	1	0	0	0	0	0	0	0	0	0	0	0	1313	0		5
1314	2019-01-30	0	BUBAARE		9	9		1	0	0	1	0	0	0	0	0		0	0	0	0	0	0	0	0	0	0	0	0	0	0	0	1314	0
1315	2019-01-30	0	BUBAARE	1	3	15	10	1	0	0	1	0	0	0	0	0		1	0	0	0	1	0	0	0	0	0	0	0	0	0	0	1315	0		5
1316	2019-01-30	0	BUBAARE	1		12		2	0	0	1	0	0	0	0	0		1	0	0	0	1	0	0	0	0	0	0	0	0	0	0	1316	0		5
1317	2019-01-30	0	BUBAARE	1	9	21	12	2	0	0	0	0	0	0	0	1	SYSTEMIC INFECTION	1	0	0	0	0	0	1	0	0	0	0	0	0	0	0	1317	0		5
1318	2019-01-30	0	BUBAARE	3		36		2	0	0	0	0	1	0	0	0		1	0	0	0	1	0	0	0	0	0	0	0	0	0	0	1318	0		5
1319	2019-01-30	0	BUBAARE	1		12	10	1	0	0	0	0	1	0	0	0		0	0	0	0	0	0	0	0	0	0	0	0	0	0	0	1319	0
1320	2019-01-30	0	BUBAARE	4	5	53	14	2	0	1	0	0	1	0	0	0		1	0	1	0	0	0	0	0	0	0	0	0	0	0	0	1320	0		5
1321	2019-01-30	0	BUBAARE	2	5	29	11	2	0	0	0	0	0	0	0	1	COMMON COLD	1	0	0	0	1	0	0	0	0	0	0	0	0	0	0	1321	0		5
1322	2019-01-30	0	BUBAARE	1	2	14	8	2	0	1	0	0	1	0	0	0		1	0	1	0	0	0	0	0	0	0	0	0	0	0	0	1322	0		5
1323	2019-01-30	0	BUBAARE		6	6		1	0	0	0	0	0	0	0	1	SEPTICEAMIA	1	0	0	0	0	0	0	0	1	0	1	0	0	0	0	1323	1	AMPICLOX	3
1324	2019-01-30	0	BUBAARE		8	8		2	0	0	0	0	1	0	1	0		0	0	0	0	0	0	0	0	0	0	0	0	0	0	0	1324	0
1325	2019-01-30	0	BUBAARE	4		48		1	0	1	0	0	0	0	0	0		1	0	0	0	1	0	0	0	0	0	0	0	0	0	0	1325	0		5
1326	2019-01-30	0	BUBAARE	4		48		2	0	1	0	0	0	0	0	0		1	0	0	0	1	0	0	0	0	0	0	0	0	0	0	1326	0		5
1327	2019-01-30	0	BUBAARE	3		36		2	0	1	0	0	0	0	0	0		1	0	0	0	1	0	0	0	0	0	0	0	0	0	0	1327	0		5
1328	2019-01-30	0	BUBAARE		9	9		1	0	1	0	0	0	0	0	0		1	0	0	0	1	0	0	0	0	0	0	0	0	0	0	1328	0		5
1329	2019-01-30	0	BUBAARE	4	4	52		2	0	1	0	0	0	0	0	0		1	0	0	0	1	0	0	0	0	0	0	0	0	0	0	1329	0		5
1331	2019-01-30	0	BUBAARE		2	2		1	0	1	0	0	0	0	0	0		0	0	0	0	0	0	0	0	0	0	1	0	0	0	0	1331	1	AMPICLOX
1332	2019-01-30	0	BUBAARE		4	4		2	0	1	0	0	0	0	0	0		1	0	0	0	1	0	0	0	0	0	0	0	0	0	0	1332	0		5
1333	2019-01-30	0	BUBAARE		8	8		1	1	0	0	0	0	0	0	0		0	0	0	0	0	0	0	0	0	0	1	0	0	0	0	1333	1	AMPICILIN
1334	2019-01-30	0	BUBAARE		9	9		2	1	0	0	0	0	0	0	0		1	0	1	0	0	0	0	0	0	0	0	0	0	0	0	1334	0		5
1335	2019-01-30	0	BUBAARE	3		36		1	0	1	0	0	0	0	0	0		1	0	0	0	1	0	0	0	0	0	0	0	0	0	0	1335	0		5
1336	2019-01-30	0	BUBAARE	2	4	28		2	0	0	0	0	0	0	0	1	COMMON COLD, COUGH	1	0	0	0	0	0	0	0	1	0	0	0	0	0	0	1336	0		3
1337	2019-01-30	0	BUBAARE	2		24		1	0	1	0	0	0	0	0	0		1	0	0	0	1	0	0	0	0	0	0	0	0	0	0	1337	1	TEO	5
1338	2019-01-30	0	BUBAARE	1	6	18		1	0	0	1	0	0	0	0	0		0	0	0	0	0	0	0	0	0	0	0	0	0	0	0	1338	0
1339	2019-01-30	0	BUBAARE	4		48		2	0	0	0	0	0	0	0	1	MUMPS	1	0	0	0	1	0	0	0	0	0	0	0	0	0	0	1339	0		5
1340	2019-01-30	0	BUBAARE	4	5	53		1	0	1	0	0	0	0	0	0		1	0	0	0	1	0	0	0	0	0	0	0	0	0	0	1340	0		5
1341	2019-01-30	0	BUBAARE	3		36		2	0	1	0	0	0	0	0	0		1	0	0	0	1	0	0	0	0	0	0	0	0	0	0	1341	0		5
1442	2019-01-30	0	BUBAARE	3		36		1	0	1	0	0	0	0	0	0		1	0	1	0	0	0	0	0	0	0	0	0	0	0	0	1442	0		5
1443	2019-01-30	0	BUBAARE	1	1	13		2	0	1	0	0	0	0	0	0		1	0	0	0	1	0	0	0	0	0	0	0	0	0	0	1443	0		5
1444	2019-01-30	0	BUBAARE	4	1	49		1	0	1	0	0	0	0	0	0		1	0	0	0	1	0	0	0	0	0	0	0	0	0	0	1444	0		5
1445	2019-01-30	0	BUBAARE	3		36		2	0	1	0	0	0	0	0	0		1	0	0	0	1	0	0	0	0	0	0	0	0	0	0	1445	0		5
1446	2019-01-30	0	BUBAARE	1		12		2	0	1	0	0	0	0	0	0		1	0	1	0	0	0	0	0	0	0	0	0	0	0	0	1446	0		5
1447	2019-01-30	0	BUBAARE	4		48		1	0	1	0	0	0	0	0	0		1	0	0	0	1	0	0	0	0	0	0	0	0	0	0	1447	0		5
1448	2019-01-30	0	BUBAARE	4		48		2	0	1	0	0	0	0	0	0		1	0	0	0	1	0	0	0	0	0	0	0	0	0	0	1448	0		5
1449	2019-01-30	0	BUBAARE	1		12		2	0	1	0	0	0	0	0	0		1	0	0	0	1	0	0	0	0	0	0	0	0	0	0	1449	0		5
1450	2019-01-30	0	BUBAARE	4		48		2	0	1	0	0	0	0	0	0		1	0	0	0	1	0	0	0	0	0	0	0	0	0	0	1450	0		5
1451	2019-01-30	0	BUBAARE	2	4	28	11	2	0	1	0	0	0	0	0	0		1	0	1	0	0	0	0	0	0	0	0	0	0	0	0	1451	0		7
1452	2019-01-30	0	BUBAARE	1	2	14	10	1	0	0	0	0	0	0	0	1	STAPHYLOCOCAL SKIN SEPSIS	1	0	1	0	0	0	0	0	0	0	0	0	0	0	0	1452	0		10
1453	2019-01-30	0	BUBAARE	1		12	10	1	0	1	1	0	0	0	0	1	EYE INFECTION	1	0	0	0	1	0	0	0	0	0	0	0	0	0	0	1453	1	TEO	5
1454	2019-01-30	0	BUBAARE	3		36	11	1	0	1	0	0	0	0	0	0		1	0	1	0	0	0	0	0	0	0	0	0	0	0	0	1454	0		7
1455	2019-01-30	0	BUBAARE	1	2	14	8	1	0	0	1	0	0	0	0	0		1	0	0	0	1	0	0	0	0	0	0	0	0	0	0	1455	0		5
1456	2019-01-30	0	BUBAARE		7	7	8		1	0	0	0	0	0	0	0		1	0	1	0	0	0	0	0	0	0	0	0	0	0	0	1456	0		5
1457	2019-01-30	0	BUBAARE		9	9	8	1	0	1	0	0	0	0	0	1	ORAL THRUSH	1	0	1	0	0	0	0	0	0	0	0	0	0	0	0	1457	0		5
1458	2019-01-30	0	BUBAARE		8	8	8	1	0	1	0	0	0	0	0	0		1	0	1	0	0	0	0	0	0	0	0	0	0	0	0	1458	0		5
1459	2019-01-30	0	BUBAARE		10	10	8	1	0	0	0	0	1	0	0	1	ALLERGIC COUGH	1	0	1	0	0	0	0	0	0	0	0	0	0	0	0	1459	0		5
1460	2019-01-30	0	BUBAARE	2		24	11	1	0	0	0	0	0	0	0	1	OTITIS EXTERNA	1	0	1	0	0	0	0	0	0	0	0	0	0	0	0	1460	1	TEO	7
1461	2019-01-30	0	BUBAARE		10	10	10	1	0	1	0	0	0	0	0	0		1	0	1	0	0	0	0	0	0	0	0	0	0	0	0	1461	0		5
1462	2019-01-30	0	BUBAARE	3		36	10	1	0	1	0	0	0	0	0	0		1	0	1	0	0	0	0	0	0	0	0	0	0	0	0	1462	0		7
1463	2019-01-30	0	BUBAARE	3	2	38	16	2	0	0	0	0	0	0	0	1	SYSTEMIC INFECTION	0	0	0	0	0	0	0	0	0	0	0	0	0	0	0	1463	0
1464	2019-01-30	0	BUBAARE	1		12	9	2	0	0	0	0	0	0	0	1	SYSTEMIC INFECTION	1	0	1	0	0	0	0	0	0	0	0	0	0	0	0	1464	0		5
1465	2019-01-30	0	BUBAARE	1		12	8	2	0	1	1	0	0	0	0	0		1	0	1	0	0	0	0	0	0	0	0	0	0	0	0	1465	0		5
1466	2019-01-30	0	BUBAARE	1	5	17	8	1	0	1	0	0	0	0	0	0		1	0	1	0	0	0	0	0	0	0	0	0	0	0	0	1466	0		5
1467	2019-01-30	0	BUBAARE	4	5	53	14	2	0	1	0	0	0	0	0	0		1	0	1	0	0	0	0	0	0	0	0	0	0	0	0	1467	0		7
1468	2019-01-30	0	BUBAARE	1		12	9	1	0	0	1	0	0	0	0	0		0	0	0	0	0	0	0	0	0	0	0	0	0	0	0	1468	1	TEO
1469	2019-01-30	0	BUBAARE	1	2	14	10	1	0	1	0	0	0	0	0	0		1	0	0	0	1	0	0	0	0	0	0	0	0	0	0	1469	0		5
1470	2019-01-30	0	BUBAARE	2		24	14	2	0	1	0	0	0	0	0	0		0	0	0	0	0	0	0	0	0	0	0	0	0	0	0	1470	0
1471	2019-01-30	0	BUBAARE	1	6	18	10	1	0	0	1	0	0	0	0	0		1	0	0	0	1	0	0	0	0	0	0	0	0	0	0	1471	0		5
1472	2019-01-30	0	BUBAARE	1	10	22	10	2	0	1	0	0	0	0	0	1	VOMITING, DEHYDRATION	0	0	0	0	0	0	0	0	0	0	0	0	0	0	0	1472	0
1473	2019-01-30	0	BUBAARE	3	5	41	13	1	0	1	0	0	0	0	0	1	WORMS	1	0	1	0	0	0	0	0	0	0	0	0	0	0	0	1473	0		7
1474	2019-01-30	0	BUBAARE		7	7	8	2	0	1	0	0	0	0	0	0		1	0	1	0	0	0	0	0	0	0	0	0	0	0	0	1474	0		5
1475	2019-01-30	0	BUBAARE	2	7	31	10	2	0	0	0	0	0	0	0	1	FUNGAL INFECTION	0	0	0	0	0	0	0	0	0	0	0	0	0	0	0	1475	0
1476	2019-01-30	0	BUKIRO	3		36		1	0	1	0	0	0	0	0	0		1	0	0	0	1	0	0	0	0	0	0	0	0	0	0	1476	0		5
1477	2019-01-30	0	BUKIRO	5		60		2	0	0	0	0	0	0	0	1	COMMON COLD	1	0	1	0	0	0	0	0	0	0	0	0	0	0	0	1477	0		5
1478	2019-01-30	0	BUKIRO	2	1	25		1	1	0	0	0	0	0	0	0		1	0	0	0	1	0	0	0	0	0	0	0	0	0	0	1478	0		5
1479	2019-01-30	0	BUKIRO	1	6	18		1	0	0	0	0	0	0	0	1	ABDOMINAL CRAMPS	1	0	1	0	0	0	0	0	0	0	0	0	0	0	0	1479	0		4
1480	2019-01-30	0	BUKIRO		9	9		1	0	0	0	0	0	1	0	0		1	0	1	0	0	0	0	0	0	0	0	0	0	0	0	1480	1	TEO	4
1481	2019-01-30	0	BUKIRO	2		24		2	0	0	0	0	0	0	0	1	INTESTONAL WORMS	1	0	1	0	0	0	0	0	0	0	0	1	0	0	0	1481	1	METRO	7
1482	2019-01-30	0	BUKIRO	1		12	11	2	0	0	0	0	0	0	0	1	COUGH/ ALLERGY	1	0	1	0	0	0	0	0	0	0	0	0	0	0	0	1482	0		5
1483	2019-01-30	0	BUKIRO	4		48	16	2	0	0	1	0	0	0	0	0		0	0	0	0	0	0	0	0	0	0	0	1	0	0	0	1483	1	METRO
1484	2019-01-30	0	BUKIRO	4		48		2	0	1	0	0	0	0	0	1	COMMON COLD	1	0	1	0	0	0	0	0	0	0	0	0	0	0	0	1484	0		7
1485	2019-01-30	0	BUKIRO		11	11		2	0	1	0	0	0	0	0	0		1	0	1	0	0	0	0	0	0	0	0	0	0	0	0	1485	0		5
1486	2019-01-30	0	BUKIRO	4	1	49		1	0	0	1	0	0	0	0	0		1	0	1	0	0	0	0	0	0	0	0	1	0	0	0	1486	1	METRO	7
1487	2019-01-30	0	BUKIRO	1	1	13		1	0	0	0	0	0	0	0	1	COUGH	1	0	1	0	0	0	0	0	0	0	0	0	0	0	0	1487	0		4
1488	2019-01-30	0	BUKIRO	2	1	25		1	0	1	0	0	0	0	0	0		1	0	1	0	0	0	0	0	0	0	0	0	0	0	0	1488	0		5
1489	2019-01-30	0	BUKIRO	1	4	16		1	1	0	0	0	0	0	0	0		1	0	1	0	0	0	0	0	0	0	0	0	0	0	0	1489	0		7
1490	2019-01-30	0	BUKIRO		9	9		2	1	0	0	0	0	0	0	0		1	0	1	0	0	0	0	0	0	0	0	0	0	0	0	1490	0		5
1491	2019-01-30	0	BUKIRO		9	9		2	1	0	0	0	0	0	0	0		1	0	1	0	0	0	0	0	0	0	0	0	0	0	0	1491	0		5
1492	2019-01-30	0	BUKIRO	1	4	16		1	0	1	0	0	0	0	0	0		1	0	1	0	0	0	0	0	0	0	0	0	0	0	0	1492	0		5
1493	2019-01-30	0	BUKIRO	1		12		1	0	0	1	0	0	0	0	0		1	0	1	0	0	0	0	0	0	0	0	0	0	0	0	1493	0		8
1494	2019-01-30	0	BUKIRO		3	3	6	1	0	1	0	0	0	0	0	0		1	0	1	0	0	0	0	0	0	0	0	0	0	0	0	1494	0		2
1495	2019-01-30	0	BUKIRO		6	6	7	1	0	1	0	0	0	0	0	0		1	0	0	0	1	0	0	0	0	0	0	0	0	0	0	1495	0		5
1496	2019-01-30	0	BUKIRO	2		24		1	0	1	0	0	0	1	0	0		1	0	1	0	0	0	0	0	0	0	0	0	0	0	0	1496	0		7
1497	2019-01-30	0	BUKIRO	1	3	15		1	0	0	1	0	0	0	0	1	COUGH	1	0	0	0	1	0	0	0	0	0	0	0	0	0	0	1497	0		5
1498	2019-01-30	0	BUKIRO	2		24		2	0	0	0	0	0	0	0	1	COUGH, COMMON COLD	1	0	1	0	0	0	0	0	0	0	0	0	0	0	0	1498	0		5
1499	2019-01-30	0	BUKIRO	3		36		1	1	0	0	0	0	0	0	0		1	0	0	0	0	0	1	0	0	0	0	0	0	0	0	1499	0		1
1500	2019-01-30	0	BUKIRO	1	6	18		1	1	0	0	0	0	0	0	1	BACTERIAL INFECTION	1	0	0	0	1	0	0	0	0	0	0	0	0	0	0	1500	1	TEO	7
1501	2019-01-30	0	BUKIRO		10	10		2	0	1	0	0	0	0	0	0		1	0	0	0	1	0	0	0	0	0	0	0	0	0	0	1501	0		3
1502	2019-01-30	0	BUKIRO	1	1	13		2	0	0	1	0	0	0	0	0		1	0	0	0	1	0	0	0	0	0	0	0	0	0	0	1502	0		5
1503	2019-01-30	0	BUKIRO	11		132		1	0	0	1	0	0	0	0	0		1	0	0	0	1	0	0	0	0	0	0	0	0	0	0	1503	0		5
1504	2019-01-30	0	BUKIRO	1	1	13		1	0	1	0	0	0	0	0	0		1	0	1	0	0	0	0	0	0	0	0	0	0	0	0	1504	0		5
1505	2019-01-30	0	BUKIRO	3	10	46		2	1	0	0	0	0	0	0	0		1	0	1	0	0	0	0	0	0	0	0	0	0	0	0	1505	0		7
1507	2019-01-30	0	BUKIRO		3	3		2	0	0	0	0	0	0	0	1	BACTERIAL INFECTION	1	0	1	0	0	0	0	0	0	0	0	0	0	0	0	1507	0		7
1508	2019-01-30	0	BUKIRO	1	4	16			0	0	1	0	0	0	0	0		0	0	0	0	0	0	0	0	0	0	0	0	0	0	0	1508	0
1509	2019-01-30	0	BUKIRO	1	9	21		1	0	0	0	0	0	0	1	0		0	0	0	0	0	0	0	0	0	0	0	0	0	0	0	1509	0
1510	2019-01-30	0	BUKIRO	2	8	32	13	1	1	0	0	0	0	0	0	0		1	0	1	0	0	0	0	0	0	0	0	0	0	0	0	1510	0		7
1511	2019-01-30	0	BUKIRO	1	0	12	9	2	0	0	0	0	1	0	0	0		0	0	0	0	0	0	0	0	0	0	0	0	0	0	0	1511	0
1512	2019-01-30	0	BUKIRO	1	6	18	12	2	0	0	0	0	0	0	0	1	COUGH/ COMMON COLD	1	0	0	0	1	0	0	0	0	0	0	0	0	0	0	1512	0		5
1513	2019-01-30	0	BUKIRO	1		12	10	1	0	0	1	0	0	0	0	1	COUGH	1	0	1	0	0	0	0	0	0	0	0	1	0	0	0	1513	1	METRO	8
1514	2019-01-30	0	BUKIRO		8	8	10	1	1	0	0	0	0	0	0	0		1	0	1	0	0	0	0	0	0	0	0	0	0	0	0	1514	0		5
1515	2019-01-30	0	BUKIRO		8	8	7	2	0	0	0	0	0	0	0	1	COUGH/ COLD	1	0	1	0	0	0	0	0	0	0	0	0	0	0	0	1515	0		8
1516	2019-01-30	0	BUKIRO	4		48	17	1	0	0	1	0	0	0	0	1	COUGH	1	0	1	0	0	0	0	0	0	0	0	1	0	0	0	1516	1	METRO	7
1517	2019-01-30	0	BUKIRO	2	6	30	15	2	0	0	0	0	0	0	0	1	BACTERIAL SKIN INFECTION	1	0	1	0	0	0	0	0	0	0	0	0	0	0	0	1517	0		7
1518	2019-01-30	0	BUKIRO		2	2	8	2	0	0	0	0	0	0	0	1	COUGH	1	0	1	0	0	0	0	0	0	0	0	0	0	0	0	1518	0		5
1519	2019-01-30	0	BUKIRO	1	9	21	13	1	0	0	0	0	0	0	0	1	CHICKEN POX, COUGH	1	0	1	0	0	0	0	0	0	0	0	0	0	0	0	1519	0		5
1520	2019-01-30	0	BUKIRO		8	8	8	2	0	0	0	0	0	0	0	1	COUGH/ COMMON COLD	1	0	1	0	0	0	0	0	0	0	0	0	0	0	0	1520	0		5
1521	2019-01-30	0	BUKIRO		4	4	7	1	0	1	0	0	0	0	0	0		1	0	0	0	1	0	0	0	0	0	0	0	0	0	0	1521	0		5
1522	2019-01-30	0	BUKIRO		9	9	8	1	0	1	0	0	0	0	0	0		1	0	0	0	1	0	0	0	0	0	0	0	0	0	0	1522	0		5
1523	2019-01-30	0	BUKIRO	1		12	11	1	0	0	0	0	0	1	0	0		1	0	1	0	0	0	0	0	0	0	0	0	0	0	0	1523	0		5
1524	2019-01-30	0	BUKIRO	1	11	23	12	1	0	1	0	0	0	0	0	0		1	0	1	0	0	0	0	0	0	0	0	0	0	0	0	1524	0		5
1525	2019-01-30	0	BUKIRO	4		48	18	1	0	1	0	0	0	0	0	1	ALLERGY	1	0	1	0	0	0	0	0	0	0	0	0	0	0	0	1525	0		5
1526	2019-01-30	0	BUKIRO	1	1	13	6	1	0	1	0	0	0	0	0	0		1	0	1	0	0	0	0	0	0	0	0	0	0	0	0	1526	0		5
1527	2019-01-30	0	BUKIRO	2		24	10	2	0	1	0	0	0	0	0	0		1	0	1	0	0	0	0	0	0	0	0	0	0	0	0	1527	0		5
1528	2019-01-30	0	BUKIRO		4	4	6	1	1	0	0	0	0	0	0	0		1	0	1	0	0	0	0	0	0	0	0	0	0	0	0	1528	0		5
1529	2019-01-30	0	BUKIRO		6	6	9	2	0	1	0	0	0	0	0	0		1	0	1	0	0	0	0	0	0	0	0	0	0	0	0	1529	0		5
1530	2019-01-30	0	BUKIRO	3		36	15	1	0	0	0	0	0	0	0	1	INFECTED TINEA CAPITIS	1	0	0	0	0	0	1	0	0	0	0	0	0	0	0	1530	0		5
1531	2019-01-30	0	BUKIRO	4		48	18	1	0	0	0	0	0	0	0	1	TONSILITIS	1	0	0	0	1	0	0	0	0	0	0	0	0	0	0	1531	0		5
1532	2019-01-30	0	BUKIRO	3		36	15	2	0	0	0	0	1	0	0	0		0	1	0	0	0	0	0	0	0	0	0	0	0	0	0	1532	0
1533	2019-01-30	0	BUKIRO		10	10	9	1	1	0	0	0	0	0	0	0		1	0	1	0	0	0	0	0	0	0	0	0	0	0	0	1533	0		5
1534	2019-01-30	0	BUKIRO	9		108	9	2	1	0	0	0	0	0	0	0		1	0	1	0	0	0	0	0	0	0	0	0	0	0	0	1534	0		5
1535	2019-01-30	0	BUKIRO	1	1	13	10	1	1	0	0	0	0	0	0	1	VOMITING	1	0	1	0	0	0	0	0	0	0	0	0	0	0	0	1535	0		5
1536	2019-01-30	0	BUKIRO	1	8	20	11	2	1	0	0	0	0	0	0	0		1	0	1	0	0	0	0	0	0	0	0	0	0	0	0	1536	0		5
1537	2019-01-30	0	BUKIRO		4	4	10	2	1	0	0	0	0	0	0	0		1	0	1	0	0	0	0	0	0	0	0	0	0	0	0	1537	0		5
1538	2019-01-30	0	BUKIRO		6	6	7	2	1	0	0	0	0	0	0	0		1	0	1	0	0	0	0	0	0	0	0	0	0	0	0	1538	0		5
1539	2019-01-30	0	BUKIRO		6	6	7.2	2	1	0	0	0	0	0	0	0		1	0	1	0	0	0	0	0	0	0	0	0	0	0	0	1539	0		5
1540	2019-01-30	0	BUKIRO	2	8	32	13	2	1	0	0	0	0	0	0	0		1	0	1	0	0	0	0	0	0	0	0	0	0	0	0	1540	0		5
1541	2019-01-30	0	BUKIRO	4		48	12	1	0	0	0	0	0	0	0	1	COUGH	1	0	0	0	1	0	0	0	0	0	0	0	0	0	0	1541	0		5
1542	2019-01-30	0	BUKIRO		10	10	10	2	0	0	0	0	0	0	0	1	BACTERIAL SKIN INFECTION	1	0	1	0	0	0	0	0	0	0	0	0	0	0	0	1542	0		5
1543	2019-01-30	0	BUKIRO	2		24	12	2	0	1	0	0	0	0	0	0		1	0	1	0	0	0	0	0	0	0	0	0	0	1	0	1543	1	CHLORAPHENICOL	5
1544	2019-01-30	0	BUKIRO	2		24	12	2	0	1	0	0	0	0	0	0		1	0	1	0	0	0	0	0	0	0	0	0	0	0	0	1544	0		5
1545	2019-01-30	0	BUKIRO	2		24	14	1	0	1	0	0	0	0	0	0		1	0	1	0	0	0	0	0	0	0	0	0	0	1	0	1545	1	CHLORAPHENICOL	5
1546	2019-01-30	0	BUKIRO	3		36	10	2	0	1	0	0	0	0	0	0		1	0	0	0	1	0	0	0	0	0	0	0	0	0	0	1546	0		5
1547	2019-01-30	0	BUKIRO		10	10	13.5	1	1	0	0	0	0	0	0	0		1	0	1	0	0	0	0	0	0	0	0	0	0	1	0	1547	1	CHLORAMPHENICOL	5
1548	2019-01-30	0	BUKIRO	3		36	13	2	0	1	0	0	0	0	0	1	FUNGAL SKIN INFECTION	1	0	1	0	0	0	0	0	0	0	0	0	0	1	0	1548	1	CHLORAPHENICOL	5
1549	2019-01-30	0	BUKIRO	2		24	11	2	0	0	0	1	0	0	0	0		1	0	0	0	1	0	0	0	0	0	0	1	0	0	0	1549	1	METRO	5
1550	2019-01-30	0	BUKIRO	3	1	37	14	1	0	1	0	0	0	0	0	1	TINEA CAPITIS	1	0	1	0	0	0	0	0	0	0	0	0	0	0	0	1550	0		5
1551	2019-01-30	0	BUKIRO		3	3	7	2	1	0	0	0	0	0	0	0		1	0	1	0	0	0	0	0	0	0	0	0	0	0	0	1551	0		5
1552	2019-01-30	0	BUKIRO	4	1	49	16	2	0	1	0	0	0	0	0	0		1	0	0	0	1	0	0	0	0	0	0	0	0	0	0	1552	0		5
1553	2019-01-30	0	BUKIRO	2	1	25	12	2	1	0	0	0	0	0	0	0		1	0	1	0	0	0	0	0	0	0	0	0	0	0	0	1553	0		5
1554	2019-01-30	0	BUKIRO		6	6	7	2	1	0	0	0	0	0	0	0		1	0	1	0	0	0	0	0	0	0	0	0	0	0	0	1554	0		5
1555	2019-01-30	0	BUKIRO		10	10	10	2	1	0	0	0	0	0	0	0		1	0	0	0	1	0	0	0	0	0	0	0	0	0	0	1555	0		5
1556	2019-01-30	0	BUKIRO	3		36	14	2	0	0	0	0	0	0	0	1	CONJUCTIVITIS	1	0	1	0	0	0	0	0	0	0	0	0	0	0	0	1556	1	TEO	5
1557	2019-01-30	0	BUKIRO		10	10	8	1	0	0	0	0	0	0	0	1	COUGH, COLD	1	0	1	0	0	0	0	0	0	0	0	0	0	0	0	1557	0		8
1558	2019-01-30	0	BUKIRO	2		24	12	2	0	0	0	0	0	0	0	1	ORAL CANDIDIASIS	1	0	1	0	0	0	0	0	0	0	0	0	0	0	0	1558	0		7
1559	2019-01-30	0	BUKIRO		7	7	9	1	1	0	0	0	0	0	0	0		1	0	1	0	0	0	0	0	0	0	0	0	0	0	0	1559	0
1560	2019-01-30	0	BUKIRO		1	1		1	1	0	0	0	0	0	0	0		1	0	1	0	0	0	0	0	0	0	0	0	0	0	0	1560	0
1561	2019-01-30	0	BUKIRO	2		24	12	1	1	0	1	0	0	0	0	0		1	0	1	0	0	0	0	0	0	0	0	0	0	0	0	1561	0		7
1562	2019-01-30	0	BUKIRO	3		36	15	2	1	0	0	0	1	0	0	1	RASH	1	0	0	0	1	0	0	0	0	0	0	0	0	0	0	1562	0		5
1563	2019-01-30	0	BUKIRO		5	5	8	2	1	0	0	0	0	0	0	0		1	0	1	0	0	0	0	0	0	0	0	0	0	0	0	1563	0		5
1564	2019-01-30	0	BUKIRO	1		12	9	2	0	0	1	0	0	0	0	0		0	0	0	0	0	0	0	0	0	0	0	0	0	0	0	1564	0
1565	2019-01-30	0	BUKIRO	1	0	12	11	1	0	1	0	0	0	0	0	0		1	0	1	0	0	0	0	0	0	0	0	0	0	1	0	1565	1	CHLORAMPHENICOL	8
1566	2019-01-30	0	BUKIRO	2		24	14	1	0	1	0	0	0	0	0	1	CONJUCTIVITIS	1	0	1	0	0	0	0	0	0	0	0	0	0	0	0	1566	1	TEO	7
1567	2019-01-30	0	BUKIRO		1	1	10	1	0	0	0	0	1	0	0	0		0	0	0	0	0	0	0	0	0	0	0	0	0	0	0	1567	0
1568	2019-01-30	0	BUKIRO	0	7	7	9	2	0	0	0	0	0	0	0	1	COUGH/ COLD	1	0	1	0	0	0	0	0	0	0	0	0	0	0	0	1568	0		4
1569	2019-01-30	0	BUKIRO	1	4	16	10	1	0	0	1	0	0	0	0	1	COUGH	1	0	0	0	1	0	0	0	0	0	0	0	0	0	0	1569	0		5
1570	2019-01-30	0	BUKIRO	1	6	18	8	1	0	0	0	0	0	0	0	1	BACTERIAL INFECTION	1	0	1	0	0	0	0	0	0	0	0	0	0	0	0	1570	1	NEOMYCIN	5
1571	2019-01-30	0	BUKIRO	4		48	16	1	0	0	0	0	0	0	0	1	CHICKEN POX	1	0	1	0	0	0	0	0	0	0	0	0	0	0	0	1571	0		7
1572	2019-01-30	0	BUKIRO	3		36	15	1	0	0	0	0	1	0	0	0		0	0	0	0	0	0	0	0	0	0	0	0	0	0	0	1572	0
1573	2019-01-30	0	BUKIRO		5	5	6	1	0	0	0	0	0	0	0	1	BACTERIAL EYE INFECTION	0	0	0	0	0	0	0	0	0	0	0	0	0	0	0	1573	0
1574	2019-01-30	0	BUKIRO	2	1	25	12	2	0	0	0	0	0	0	0	1	ART	1	0	1	0	0	0	0	0	0	0	0	0	0	0	0	1574	0		5
1575	2019-01-30	0	BUKIRO		7	7	9	1	0	0	0	0	0	0	0	1	SEPTIC AMBLICAL CORD	1	0	0	0	0	0	0	0	0	0	1	0	0	0	0	1575	1	AMPICLOX	5
1576	2019-01-30	0	BUKIRO	2	0	24	9	2	0	0	0	0	0	0	0	1	BACTERIAL EYE INFECTION	1	0	1	0	0	0	0	0	0	0	0	0	0	0	0	1576	1	NEOMYCIN	5
1577	2019-01-30	0	BUKIRO		9	9	9	2	0	0	0	0	0	0	0	1	COUGH, COMMON COLD	1	0	0	0	1	0	0	0	0	0	0	0	0	0	0	1577	0		5
1578	2019-01-30	0	BUKIRO	1	0	12	9	1	0	0	0	0	0	0	0	1	COUGH, BACTERIAL SKIN INFECTION	1	0	0	0	1	0	0	0	0	0	0	0	0	0	0	1578	0		3
1579	2019-01-30	0	BUKIRO	1	6	18	11	2	0	1	1	0	0	0	0	0		1	0	0	0	1	0	0	0	0	0	0	0	0	0	0	1579	0		5
1580	2019-01-30	0	BUKIRO	3	6	42	14	1	0	0	0	0	1	0	0	0		0	0	0	0	0	0	0	0	0	0	0	0	0	0	0	1580	0
1581	2019-01-30	0	BUKIRO		2	2	4.2	2	1	0	0	0	0	0	0	1	BACTERIA INFECTION	1	0	1	0	0	0	0	0	0	0	0	0	0	0	0	1581	1	TEO	5
1582	2019-01-30	0	BUKIRO	4		48	17	2	0	1	0	0	0	0	0	0		1	0	1	0	0	0	0	0	0	0	0	0	0	0	0	1582	0		15
1583	2019-01-30	0	BUKIRO	2	6	30	13	2	0	0	0	0	0	0	0	1	GERMAN RASH	0	0	0	0	0	0	0	0	0	0	0	0	0	0	0	1583	0
1584	2019-01-30	0	BUKIRO	2		24		2	0	0	0	0	0	0	0	1	ACUTE SKIN INFECTION	1	0	0	0	1	0	0	0	0	0	0	0	0	0	0	1584	0		5
1585	2019-01-30	0	BIHARWE		3	3	7	2	0	0	1	0	0	0	0	0		0	0	0	0	0	0	0	0	0	0	0	0	0	0	0	1585	0	ZINKID
1586	2019-01-30	0	BIHARWE		9	9	9	2	0	0	0	0	0	0	0	1	EYE INFECTION	0	0	0	0	0	0	0	0	0	0	0	0	0	0	0	1586	1	TEO
1587	2019-01-30	0	BIHARWE	2	7	31	13	2	0	0	0	0	0	0	0	1	EYE INFECTION, FUNGAL INFECTION	1	0	0	0	1	0	0	0	0	0	0	0	0	0	0	1587	1	TEO	5
1588	2019-01-30	0	BIHARWE	1	9	21	9	2	1	0	0	0	0	0	0	0		1	0	1	0	1	0	0	0	0	0	0	0	0	0	0	1588	1	AMOXYKID	5
1589	2019-01-30	0	BIHARWE	1	4	16	9	1	1	0	0	0	0	0	0	0		1	0	1	0	1	0	0	0	0	0	0	0	0	0	0	1589	1	AMOXYKID	5
1590	2019-01-30	0	BIHARWE	2	3	27	12	2	0	0	1	0	0	0	0	0		1	0	0	1	1	0	0	0	0	0	0	1	0	0	0	1590	1	CIPRO, METRO	5
1591	2019-01-30	0	BIHARWE	5		60	15	2	0	1	0	0	0	0	0	0		1	0	0	0	1	0	0	0	0	0	0	0	0	0	0	1591	0		5
1592	2019-01-30	0	BIHARWE	1	2	14			0	0	1	0	0	0	0	0		1	0	1	0	0	0	0	0	0	0	0	0	0	0	0	1592	1	TEO	5
1593	2019-01-30	0	BIHARWE	1	6	18	8	2	0	0	1	0	0	0	0	1	HELMINTHIASIS, ACUTE DIARRHOEA	0	0	0	0	1	0	0	0	0	0	0	0	0	0	0	1593	1	CO-PACK
1594	2019-01-30	0	BIHARWE	1	3	15	10	2	0	0	0	0	0	0	0	1	EYE INFECTION	0	0	0	0	0	0	0	0	0	0	0	0	0	0	0	1594	1	TEO
1595	2019-01-30	0	BIHARWE	3		36	15	2	0	1	0	0	0	0	0	0		1	0	1	0	0	0	0	0	0	0	0	0	0	0	0	1595	1	AMOXIKID
1596	2019-01-30	0	BIHARWE	4		48	13	2	0	0	0	0	0	0	0	1	HELMINTHIASIS	0	0	0	0	0	0	0	0	0	0	0	0	0	0	0	1596	0
1597	2019-01-30	0	BIHARWE	3		36	14	1	0	1	0	0	0	0	0	1	FUNGAL INFECTION	1	0	0	0	1	0	0	0	0	0	0	0	0	0	0	1597	0		5
1598	2019-01-30	0	BIHARWE		11	11	10	1	0	1	0	0	0	0	0	1	VOMITING	1	0	0	0	1	0	0	0	0	0	0	0	0	0	0	1598	1	CO-PACK	5
1599	2019-01-30	0	BIHARWE		10	10	8	1	0	1	0	0	0	0	0	0		1	0	1	0	0	0	0	0	0	0	0	0	0	0	0	1599	1	AMOXIKID	5
1600	2019-01-30	0	BIHARWE		3	3	8	2	0	1	0	0	0	0	0	0		1	0	1	0	0	0	0	0	0	0	0	0	0	0	0	1600	0		5
1601	2019-01-30	0	BIHARWE	1	6	18	11	1	0	1	0	0	0	0	0	0		1	0	0	0	1	0	0	0	0	0	0	0	0	0	0	1601	0		5
1602	2019-01-30	0	BIHARWE	3		36	12	2	0	0	0	0	0	0	0	1	FUNGAL INFECTION	0	0	0	0	0	0	0	0	0	0	0	0	0	0	0	1602	0
1603	2019-01-30	0	BIHARWE	2		24	12	1	0	1	0	0	0	0	0	0		1	0	0	0	1	0	0	0	0	0	0	0	0	0	0	1603	0		5
1604	2019-01-30	0	BIHARWE	2		24	17	2	0	1	0	0	0	0	0	0		1	0	0	0	1	0	0	0	0	0	0	0	0	0	0	1604	0		5
1605	2019-01-30	0	BIHARWE	1	6	18	10	2	0	0	0	0	0	0	0	1	ACUTE DIARRHOEA	0	0	0	0	1	0	0	0	0	0	0	0	0	0	0	1605	1	CO-PACK
1606	2019-01-30	0	BUKIRO	3		36		1	0	1	0	0	0	0	0	1	COMMON COLD	1	0	0	0	1	0	0	0	0	0	0	0	0	0	0	1606	0		5
1606	2019-01-30	0	BIHARWE		11	11	10	1	0	0	1	0	0	0	0	0		0	0	0	0	1	0	0	0	0	0	0	0	0	0	0	1606	1	CO-PACK
1607	2019-01-30	0	BIHARWE	3		36	24	2	0	0	0	0	0	0	0	1	ORAL THRUSH	0	0	0	0	0	0	0	0	0	0	0	0	0	0	0	1607	0
1608	2019-01-30	0	BIHARWE	2	1	25	22	2	0	1	0	0	0	0	0	0		1	0	0	0	1	0	0	0	0	0	0	0	0	0	0	1608	0		5
1609	2019-01-30	0	BIHARWE		5	5	22	2	0	1	0	0	0	0	0	0		1	0	0	0	1	0	0	0	0	0	0	0	0	0	0	1609	0		5
1610	2019-01-30	0	BIHARWE	1	8	20	10	2	1	0	0	0	0	0	0	0		1	0	1	0	0	0	0	0	0	0	0	0	0	0	0	1610	1	AMOXIKID	5
1611	2019-01-30	0	BIHARWE	1	10	22	13	2	0	0	0	0	0	0	0	1	COLD	0	0	0	0	0	0	0	0	0	0	0	0	0	0	0	1611	0
1612	2019-01-30	0	BIHARWE		11	11	13	2	0	1	0	0	0	0	0	0		1	0	1	0	0	0	0	0	0	0	0	0	0	0	0	1612	0		5
1613	2019-01-30	0	BIHARWE	2		24	11	2	0	1	0	0	0	0	0	0		1	0	0	0	1	0	0	0	0	0	0	0	0	0	0	1613	0		5
1614	2019-01-30	0	BIHARWE		7	7	7.4	2	0	1	0	0	0	0	0	0		1	0	1	0	0	0	0	0	0	0	0	0	0	0	0	1614	0		5
1615	2019-01-30	0	BIHARWE		6	6	8	1	0	1	0	0	0	0	0	0		1	0	1	0	0	0	0	0	0	0	0	0	0	0	0	1615	0		3
1616	2019-01-30	0	BIHARWE		5	5	9	2	0	1	0	0	0	0	0	0		1	0	0	0	1	0	0	0	0	0	0	0	0	0	0	1616	0		5
1617	2019-01-30	0	BIHARWE		1	1	8	2	0	1	0	0	0	0	0	0		1	0	0	0	1	0	0	0	0	0	0	0	0	0	0	1617	0		5
1618	2019-01-30	0	BIHARWE		4	4	8	1	0	1	0	0	0	0	0	0		1	0	0	0	1	0	0	0	0	0	0	0	0	0	0	1618	0		5
1619	2019-01-30	0	BIHARWE	2	6	30	12	2	0	1	0	0	0	0	0	0		1	0	0	0	1	0	0	0	0	0	0	0	0	0	0	1619	0		5
1620	2019-01-30	0	BIHARWE	1	6	18	10	2	0	1	0	0	0	0	0	0		1	0	1	0	0	0	0	0	0	0	0	0	0	0	0	1620	1	AMOXIKID	5
1621	2019-01-30	0	BIHARWE		7	7		2	0	1	0	0	0	0	0	0		1	0	1	0	0	0	0	0	0	0	0	0	0	0	0	1621	0	AMOXIKID	5
1622	2019-01-30	0	BIHARWE	1	5	17	12	2	0	1	0	0	0	0	0	0		0	0	0	0	0	0	0	0	0	0	0	0	0	0	0	1622	0
1623	2019-01-30	0	BIHARWE	1	5	17	12	2	0	1	0	0	0	0	0	0		0	0	0	0	0	0	0	0	0	0	0	0	0	0	0	1623	0
1624	2019-01-30	0	BIHARWE	1	6	18	6	1	0	1	0	0	0	0	0	0		1	0	1	0	0	0	0	0	0	0	0	0	0	0	0	1624	0		5
1625	2019-01-30	0	BIHARWE	1		12	12	2	0	0	0	0	0	0	0	1	FEVER, ORAL THRUSH	0	0	0	0	0	0	0	0	0	0	0	0	0	0	0	1625	0
1626	2019-01-30	0	BIHARWE	1	9	21	11	1	0	0	0	0	0	0	0	1	COLD ,HELMINTHIASIS	0	0	0	0	0	0	0	0	0	0	0	0	0	0	0	1626	0
1627	2019-01-30	0	BIHARWE	4		48	21	2	0	1	0	0	0	0	0	0		1	0	0	0	1	0	0	0	0	0	0	0	0	0	0	1627	0		5
1628	2019-01-30	0	BIHARWE	2		24	12	1	0	1	0	0	0	0	0	1	FUNGAL INFECTION	1	0	0	0	1	0	0	0	0	0	0	0	0	0	0	1628	0		5
1629	2019-01-30	0	BIHARWE		5	5	11	1	0	1	0	0	0	0	0	0		1	0	0	0	1	0	0	0	0	0	0	0	0	0	0	1629	0		5
1630	2019-01-30	0	BIHARWE	4		48	15	2	1	0	0	0	0	0	0	0		1	0	1	0	0	0	0	0	0	0	0	0	0	0	0	1630	1	AMOXYKID	5
1631	2019-01-30	0	BIHARWE	3		36	12	1	0	0	0	0	0	0	0	1	COLD	0	0	0	0	0	0	0	0	0	0	0	0	0	0	0	1631	0
1632	2019-01-30	0	BIHARWE	2		24	12	1	0	0	0	0	1	0	0	0		0	0	0	0	0	0	0	0	0	0	0	0	0	0	0	1632	0
1633	2019-01-30	0	BIHARWE		1	1		1	0	0	0	0	0	0	0	1	EYE INFECTION	0	0	0	0	0	0	0	0	0	0	0	0	0	0	0	1633	1	TEO
1634	2019-01-30	0	BIHARWE		9	9	10	2	0	1	0	0	0	0	0	0		1	0	0	0	1	0	0	0	0	0	0	0	0	0	0	1634	0		5
1635	2019-01-30	0	BIHARWE		10	10	8	2	0	1	1	0	0	0	0	0		1	0	0	0	1	0	0	0	0	0	0	0	0	0	0	1635	0		5
1636	2019-01-30	0	BIHARWE		9	9	8.1	1	0	1	0	0	0	0	0	0		1	0	0	0	1	0	0	0	0	0	0	0	0	0	0	1636	0		5
1637	2019-01-30	0	BIHARWE		5	5		1	0	1	1	0	0	0	0	0		1	0	0	0	1	0	0	0	0	0	0	0	0	0	0	1637	0		5
1638	2019-01-30	0	BIHARWE		10	10	8	2	0	0	0	0	0	0	0	1	SKIN INFECTION	1	0	1	0	0	0	0	0	0	0	0	0	0	0	0	1638	0		5
1639	2019-01-30	0	BIHARWE		6	6	10	2	0	1	0	0	0	0	0	1	SKIN ALLERGY	1	0	0	0	1	0	0	0	0	0	0	0	0	0	0	1639	0		5
1640	2019-01-30	0	BIHARWE		2	2	6	1	0	0	0	0	0	0	0	1	SKIN INFECTION	1	0	1	0	0	0	0	0	0	0	0	0	0	0	0	1640	1	AMOXIKID	5
1641	2019-01-30	0	BIHARWE	3		36		1	0	1	0	0	0	0	0	0		1	0	0	0	1	0	0	0	0	0	0	0	0	0	0	1641	0		5
1642	2019-01-30	0	BIHARWE	4		48		1	0	1	0	0	0	0	0	1	FUNGAL INFECTION	1	0	1	0	0	0	0	0	0	0	0	0	0	0	0	1642	0		5
1643	2019-01-30	0	BIHARWE		7	7		2	0	1	0	0	0	0	0	0		1	0	0	0	1	0	0	0	0	0	0	0	0	0	0	1643	1	CO-PACK	5
1644	2019-01-30	0	BIHARWE	1		12		2	0	1	0	0	0	0	0	0		1	0	0	0	1	0	0	0	0	0	0	0	0	0	0	1644	0		5
1645	2019-01-30	0	BIHARWE		7	7		2	0	1	0	0	0	0	0	0		1	0	0	0	1	0	0	0	0	0	0	0	0	0	0	1645	0		5
1646	2019-01-30	0	BIHARWE	3		36		2	0	1	0	0	0	0	0	0		1	0	0	0	1	0	0	0	0	0	0	0	0	0	0	1646	0		5
1647	2019-01-30	0	BIHARWE	4		48		1	0	0	0	0	0	0	0	1	MUMPS	1	0	1	0	0	0	0	0	0	0	0	0	0	0	0	1647	0		5
1648	2019-01-30	0	BIHARWE		8	8		2	0	1	0	0	0	0	0	0		1	0	0	1	1	0	0	0	0	0	0	1	0	0	0	1648	1	CIPRO, METRO	5
1649	2019-01-30	0	BIHARWE	1		12		1	0	1	1	0	0	0	0	0		1	0	0	0	1	0	0	0	0	0	0	0	0	0	0	1649	0		5
1650	2019-01-30	0	BIHARWE	2		24		2	0	1	0	0	0	0	0	0		1	0	0	0	1	0	0	0	0	0	0	0	0	0	0	1650	0		5
1651	2019-01-30	0	BIHARWE	2		24		1	0	1	0	0	0	0	0	0		1	0	0	0	1	0	0	0	0	0	0	0	0	0	0	1651	0		5
1652	2019-01-30	0	BIHARWE	1		12		2	0	1	0	0	0	0	0	0		1	0	0	0	1	0	0	0	0	0	0	0	0	0	0	1652	1	TEO
1653	2019-01-30	0	BIHARWE	4		48		2	0	1	0	0	0	0	0	0		1	0	0	0	1	0	0	0	0	0	0	0	0	0	0	1653	0		5
1654	2019-01-30	0	BIHARWE	1		12		2	0	0	0	0	0	0	0	1	COMMON COLD	1	0	0	0	1	0	0	0	0	0	0	0	0	0	0	1654	0		5
1655	2019-01-30	0	BIHARWE	1	8	20		1	0	1	0	0	0	0	0	1	HELMINTHIASIS	1	0	0	0	1	0	0	0	0	0	0	0	0	0	0	1655	0		5
1656	2019-01-30	0	BIHARWE	3	6	42		1	0	1	0	0	0	0	0	0		1	0	0	0	1	0	0	0	0	0	0	0	0	0	0	1656	0		5
1657	2019-01-30	0	BIHARWE	2		24	11	1	0	1	0	0	0	0	0	1	HELMINTHIASIS	1	0	0	0	1	0	0	0	0	0	0	0	0	0	0	1657	0		5
1658	2019-01-30	0	BIHARWE		4	4		2	0	0	1	0	0	0	0	0		1	0	0	0	1	0	0	0	0	0	0	0	0	0	0	1658	1	CO-PACK	5
1659	2019-01-30	0	BIHARWE	2		24		1	0	1	0	0	0	0	0	0		1	0	0	0	1	0	0	0	0	0	0	0	0	0	0	1659	0		5
1660	2019-01-30	0	BIHARWE		11	11		1	0	0	1	0	0	0	0	0		1	0	0	0	1	0	0	0	0	0	0	0	0	0	0	1660	1	CO-PACK	5
1661	2019-01-30	0	BIHARWE		4	4		1	0	1	0	0	0	0	0	0		1	0	1	0	0	0	0	0	0	0	0	0	0	0	0	1661	0		5
1662	2019-01-30	0	BIHARWE		6	6	8	2	0	0	1	0	0	0	0	0		1	0	0	0	1	0	0	0	0	0	0	0	0	0	0	1662	1	CO-PACK	5
1663	2019-01-30	0	BIHARWE		3	3	11	2	0	1	1	0	0	0	0	0		1	0	1	0	0	0	0	0	0	0	0	0	0	0	0	1663	0		5
1664	2019-01-30	0	BIHARWE	2	6	30		1	0	1	0	0	0	0	0	0		1	0	0	0	1	0	0	0	0	0	0	0	0	0	0	1664	0		5
1665	2019-01-30	0	BIHARWE		1	1		2	1	0	0	0	0	0	0	0		1	0	1	0	0	0	0	0	0	0	0	0	0	0	0	1665	0		3
1666	2019-01-30	0	BIHARWE		9	9		2	0	1	0	0	0	0	0	0		1	0	1	0	0	0	0	0	0	0	0	0	0	0	0	1666	0		5
1667	2019-01-30	0	BIHARWE	2		24		1	0	1	0	0	0	0	0	0		1	0	1	0	0	0	0	0	0	0	0	0	0	0	0	1667	0		5
1668	2019-01-30	0	BIHARWE	1	3	15		2	0	1	0	1	0	0	0	0		1	0	0	0	1	0	0	0	0	0	0	0	0	0	0	1668	0		5
1669	2019-01-30	0	BIHARWE	1		12		2	0	0	1	0	0	0	0	0		1	0	0	0	1	0	0	0	0	0	0	0	0	0	0	1669	1	CO-PACK	5
1670	2019-01-30	0	BIHARWE	3		36		1	0	1	0	0	0	0	0	0		1	0	1	0	0	0	0	0	0	0	0	0	0	0	0	1670	0		5
1671	2019-01-30	0	BIHARWE	1	6	18		2	0	1	0	0	0	0	0	0		1	0	0	0	1	0	0	0	0	0	0	0	0	0	0	1671	0		5
1672	2019-01-30	0	BIHARWE	1	11	23		2	0	0	0	1	0	0	0	0		1	0	0	0	1	0	0	0	0	0	0	0	0	0	0	1672	0		5
1673	2019-01-30	0	BIHARWE	4		48		1	0	0	0	0	0	0	0	1	TRAUMA	1	0	1	0	0	0	0	0	0	0	0	1	0	0	0	1673	1	METRO	5
1674	2019-01-30	0	BIHARWE	1	5	17		1	1	0	0	0	0	0	0	0		1	0	1	0	0	0	0	0	0	0	0	0	0	0	0	1674	0		5
1675	2019-01-30	0	BIHARWE		9	9		1	0	1	0	0	0	0	0	0		1	0	0	0	1	0	0	0	0	0	0	0	0	0	0	1675	0		5
1676	2019-01-30	0	BIHARWE	1		12		2	0	1	0	0	0	0	0	1	ORAL CANDIASIS	1	0	1	0	0	0	0	0	0	0	0	0	0	0	0	1676	0		5
1677	2019-01-30	0	BIHARWE		6	6		1	0	0	1	0	0	0	0	0		0	0	0	0	1	0	0	0	0	0	0	0	0	0	0	1677	1	CO-PACK
1678	2019-01-30	0	BIHARWE	1		12		2	0	1	0	0	0	0	0	0		1	0	0	0	1	0	0	0	0	0	0	0	0	0	0	1678	0		5
1679	2019-01-30	0	BIHARWE		5	5	7	2	0	1	0	0	0	0	0	0		1	0	1	0	0	0	0	0	0	0	0	0	0	0	0	1679	0		5
1680	2019-01-30	0	BIHARWE		10	10		1	0	1	0	0	0	0	0	0		1	0	1	0	0	0	0	0	0	0	0	0	0	0	0	1680	0		5
1681	2019-01-30	0	BIHARWE	2	2	26		1	0	1	0	0	0	0	0	0		1	0	0	0	1	0	0	0	0	0	0	0	0	0	0	1681	0		5
1682	2019-01-30	0	BIHARWE	1		12		1	0	1	0	0	0	0	0	0		1	0	0	0	1	0	0	0	0	0	0	0	0	0	0	1682	0		5
1683	2019-01-30	0	BIHARWE	2		24		1	0	1	0	0	0	0	0	0		1	0	0	0	1	0	0	0	0	0	0	0	0	0	0	1683	0		5
1684	2019-01-30	0	BIHARWE	1		12		1	0	1	0	0	0	0	0	0		1	0	1	0	0	0	0	0	0	0	0	0	0	0	0	1684	0		5
1685	2019-01-30	0	BIHARWE	2		24		2	0	1	0	0	0	0	0	0		1	0	1	0	0	0	0	0	0	0	0	0	0	0	0	1685	0		5
1686	2019-01-30	0	BIHARWE	2	6	30		2	0	1	0	0	0	0	0	0		1	0	1	0	0	0	0	0	0	0	0	0	0	0	0	1686	0		5
1687	2019-01-30	0	BIHARWE		6	6		1	0	0	0	0	0	0	0	1	SKIN INFECTION	1	0	1	0	0	0	0	0	0	0	0	0	0	0	0	1687	0		5
1688	2019-01-30	0	BIHARWE	1	6	18		2	0	1	0	0	0	0	0	0		1	0	1	0	0	0	0	0	0	0	0	0	0	0	0	1688	0		5
1689	2019-01-30	0	BIHARWE	1	4	16		2	0	1	0	0	0	0	0	0		1	0	0	0	1	0	0	0	0	0	0	0	0	0	0	1689	0		3
1690	2019-01-30	0	BIHARWE		2	2		2	0	1	0	0	0	0	0	0		1	0	1	0	0	0	0	0	0	0	0	0	0	0	0	1690	0		5
1691	2019-01-30	0	BIHARWE		3	3		1	0	1	0	0	0	0	0	0		1	0	0	0	1	0	0	0	0	0	0	0	0	0	0	1691	0		5
1692	2019-01-30	0	BIHARWE		9	9	8	1	0	0	1	0	0	0	0	0		0	0	0	0	1	0	0	0	0	0	0	0	0	0	0	1692	1	CO-PACK
1693	2019-01-30	0	BIHARWE	3		36		2	0	0	0	0	0	0	0	1	SKIN INFECTION	1	0	1	0	0	0	0	0	0	0	0	0	0	0	0	1693	0		5
1695	2019-01-30	0	BIHARWE	3		36		1	0	1	0	0	0	0	0	0		1	0	0	0	1	0	0	0	0	0	0	0	0	0	0	1695	0		5
1696	2019-01-30	0	BIHARWE		11	11		2	0	1	0	0	0	0	0	1	COMMON COLD	1	0	1	0	0	0	0	0	0	0	0	0	0	0	0	1696	0		5
1697	2019-01-30	0	BIHARWE	2		24		1	0	1	1	0	0	0	0	1	HELMINTHIASIS	1	0	0	0	1	0	0	0	0	0	0	0	0	0	0	1697	1	CO-PACK	5
1698	2019-01-30	0	BIHARWE	4		48		2	0	1	0	0	0	0	0	0		1	0	1	0	0	0	0	0	0	0	0	0	0	0	0	1698	0		5
1699	2019-01-30	0	BIHARWE		2	2		2	0	1	0	0	0	0	0	0		1	0	1	0	0	0	0	0	0	0	0	0	0	0	0	1699	0		5
1700	2019-01-30	0	BIHARWE	3		36		1	0	1	0	0	0	0	0	1	HELMINTHIASIS	1	0	1	0	0	0	0	0	0	0	0	0	0	0	0	1700	0		5
1701	2019-01-30	0	BIHARWE	2		24		2	0	1	0	0	0	0	0	0		1	0	0	0	1	0	0	0	0	0	0	0	0	0	0	1701	0		5
1702	2019-01-30	0	BIHARWE		11	11		1	0	1	0	0	0	0	0	0		1	0	0	0	1	0	0	0	0	0	0	0	0	0	0	1702	0		5
1703	2019-01-30	0	BIHARWE	3		36		2	0	0	0	0	0	0	0	1	VAGINAL CANDIDIASIS	1	0	1	0	0	0	0	0	0	0	0	0	0	0	0	1703	0		5
1704	2019-01-30	0	BIHARWE	3		36		2	0	1	0	0	0	0	0	1	HELMINTHIASIS	1	0	0	0	1	0	0	0	0	0	0	0	0	0	0	1704	0		5
1705	2019-01-30	0	BIHARWE		6	6		1	0	1	0	0	0	0	1	0		0	0	0	0	0	0	0	0	0	0	0	0	0	0	0	1705	0
1706	2019-01-30	0	BIHARWE	1	6	18		1	0	0	0	0	0	1	0	0		1	0	1	0	0	0	0	0	0	0	0	0	0	0	0	1706	0		5
1707	2019-01-30	0	BIHARWE	2		24		2	0	1	0	0	0	0	0	0		1	0	1	0	0	0	0	0	0	0	0	0	0	0	0	1707	0		5
1708	2019-01-30	0	BIHARWE	2	6	30		1	0	0	0	0	0	0	0	1	WOUND	1	0	1	0	0	0	0	0	0	0	0	0	0	0	0	1708	0		5
1709	2019-01-30	0	BIHARWE		5	5	8	2	0	0	1	0	0	0	0	0		0	0	0	0	1	0	0	0	0	0	0	0	0	0	0	1709	1	CO-PACK
1710	2019-01-30	0	BIHARWE	2		24		1	0	1	0	0	0	0	0	0		1	0	0	0	1	0	0	0	0	0	0	0	0	0	0	1710	0		5
1711	2019-01-30	0	BUKIRO	2		24		1	0	0	1	0	0	0	0	0		1	0	1	0	0	0	0	0	0	0	0	1	0	0	0	1711	1	METRO	5
1712	2019-01-31	1	KINONI		7	7	8	2	0	1	0	0	0	0	0	0		1	0	0	0	1	0	0	0	0	0	0	0	0	0	0	1712	0		5
1713	2019-01-31	1	KINONI		11	11	9	2	1	0	0	0	0	0	0	0		1	0	0	0	1	0	0	0	0	0	0	0	0	0	0	1713	0		5
1714	2019-01-31	1	KINONI		11	11		1	0	1	0	0	0	0	0	0		1	0	0	0	1	0	0	0	0	0	0	0	0	0	0	1714	0		5
1715	2019-01-31	1	KINONI	3		36	17	2	0	0	0	0	0	0	0	1	COMMON COLD	1	0	1	0	0	0	0	0	0	0	0	0	0	0	0	1715	0		5
1716	2019-01-31	1	KINONI	3	3	39		1	1	0	0	0	0	0	0	0		1	0	1	0	1	0	0	0	0	0	0	0	0	0	0	1716	0		5
1717	2019-01-31	1	KINONI	3		36	12	2	0	0	0	0	0	0	0	1	COMMON COLD	1	0	1	0	0	0	0	0	0	0	0	0	0	0	0	1717	0		5
1718	2019-01-31	1	KINONI	1	11	23	10	2	1	0	0	0	0	0	0	1	COMMON COLD	1	0	0	0	1	0	0	0	0	0	0	0	0	0	0	1718	0		5
1720	2019-01-31	1	KINONI	2		24	12	1	0	1	0	0	0	0	0	0		1	0	1	0	0	0	0	0	0	0	0	0	0	0	0	1720	0		5
1721	2019-01-31	1	KINONI	2		24		2	0	1	0	0	0	0	0	0		1	0	0	0	1	0	0	0	0	0	0	0	0	0	0	1721	0		5
1722	2019-01-31	1	KINONI	1		12		1	1	0	0	0	0	0	0	0		1	0	1	0	0	0	0	0	0	0	0	0	0	0	0	1722	0		5
1723	2019-01-31	1	KINONI		4	4	8	2	0	1	0	0	0	0	0	0		1	0	0	0	1	0	0	0	0	0	0	0	0	0	0	1723	0		5
1724	2019-01-31	1	KINONI	2		24	11	2	0	1	0	0	0	0	0	0		1	0	0	0	1	0	0	0	0	0	0	0	0	0	0	1724	0		5
1725	2019-01-31	1	KINONI	1		12	9	1	0	1	0	0	0	0	0	0		1	0	0	0	1	0	0	0	0	0	0	0	0	0	0	1725	0		5
1726	2019-01-31	1	KINONI		11	11	9	1	0	0	1	0	0	0	0	0		0	0	0	0	0	0	0	0	0	0	0	0	0	0	0	1726	0
1727	2019-01-31	1	KINONI	2	1	25		2	0	1	0	0	0	0	0	0		1	0	1	0	0	0	0	0	0	0	0	0	0	0	0	1727	0		5
1728	2019-01-31	1	KINONI	1		12	13.9	2	0	1	0	0	0	0	0	0		1	0	0	0	1	0	0	0	0	0	0	0	0	0	0	1728	0		5
1729	2019-01-31	1	KINONI	1		12		2	1	0	0	0	0	0	0	0		1	0	0	0	1	0	0	0	0	0	0	0	0	0	0	1729	0		5
1730	2019-01-31	1	KINONI		1	1		1	0	1	0	0	0	0	0	1	ALLERGIC CONJUNCTIVITIS	1	0	0	0	1	0	0	0	0	0	0	0	0	0	0	1730	0		3
1731	2019-01-31	1	KINONI		6	6	10.5	2	0	1	0	0	0	0	0	0		1	0	1	0	1	0	0	0	0	0	0	0	0	0	0	1731	0		35
1732	2019-01-31	1	KINONI	4		48	15.9	2	0	1	0	0	0	0	0	0		1	0	0	0	1	0	0	0	0	0	0	1	0	0	0	1732	1	METRO	3
1733	2019-01-31	1	KINONI	4		48		2	0	1	0	0	0	0	0	0		1	0	0	0	1	0	0	0		0	0	0	0	0	0	1733	0		3
1734	2019-01-31	1	KINONI	2	6	30	13	2	0	1	0	0	0	0	0	0		1	0	0	0	1	0	0	0	0	0	0	0	0	0	0	1734	0		3
1735	2019-01-31	1	KINONI	1	6	18		2	0	1	0	0	0	0	0	0		1	0	0	0	1	0	0	0	0	0	0	0	0	0	0	1735	0		3
1736	2019-01-31	1	KINONI	3		36		2	0	0	0	0	0	0	0	1	SKIN DISEASE	1	0	1	0	0	0	0	0	0	0	0	0	0	0	0	1736	0		5
1737	2019-01-31	1	KINONI	3		36		1	0	1	0	0	0	0	0	0		1	0	1	0	0	0	0	0	0	0	0	0	0	0	0	1737	0		5
1738	2019-01-31	1	KINONI		4	4		1	1	0	0	0	0	0	0	0		1	0	0	0	1	0	0	0	0	0	0	0	0	0	0	1738	0		5
1739	2019-01-31	1	KINONI		3	3	5	2	1	0	0	0	0	0	0	0		1	0	0	0	1	0	0	0	0	0	0	0	0	0	0	1739	0		5
1740	2019-01-31	1	KINONI	1		12	10.6	1	1	0	0	0	0	0	0	0		1	0	0	0	1	0	0	0	0	0	0	0	0	0	0	1740	0		5
1741	2019-01-31	1	KINONI	1		12	9.2	1	1	0	0	0	0	0	0	0		1	0	0	0	1	0	0	0	0	0	0	0	0	0	0	1741	0		5
1742	2019-01-31	1	KINONI	2		24	11	1	1	0	0	0	0	0	0	0		1	0	1	0	0	0	0	0	0	0	0	0	0	0	0	1742	0		5
1743	2019-01-31	1	KINONI	2		24		1	1	0	0	0	0	0	0	0		1	0	0	0	1	0	0	0	0	0	0	0	0	0	0	1743	0		5
1744	2019-01-31	1	KINONI		3	3	5	1	1	0	0	0	0	0	0	1	COMMON COLD	1	0	0	0	1	0	0	0	0	0	0	0	0	0	0	1744	0		5
1745	2019-01-31	1	KINONI	1	1	13		1	1	0	0	0	0	0	0	0		1	0	1	0	0	0	0	0	0	0	0	0	0	0	0	1745	0		5
1746	2019-01-31	1	KINONI	4		48		1	1	0	0	0	0	0	0	0		1	0	1	0	0	0	0	0	0	0	0	0	0	0	0	1746	0		5
1747	2019-01-31	1	KINONI		9	9		2	1	0	0	0	0	0	0	0		1	0	0	0	1	0	0	0	0	0	0	0	0	0	0	1747	0		5
1748	2019-01-31	1	KINONI	2	8	32		2	0	0	0	0	0	0	0	1	SCABIES, FUNGAL INFECTION	1	0	0	0	1	0	0	0	0	0	0	0	0	0	0	1748	0		5
1749	2019-01-31	1	KINONI	4		48		2	0	1	0	0	0	0	0	0		1	0	0	0	1	0	0	0	0	0	0	0	0	0	0	1749	0		5
1750	2019-01-31	1	KINONI		5	5		1	0	1	0	0	0	0	0	0		1	0	0	0	1	0	0	0	0	0	0	0	0	0	0	1750	0		5
1751	2019-01-31	1	KINONI		6	6		1	0	1	1	0	0	0	0	0		1	0	0	0	1	0	0	0	0	0	0	0	0	0	0	1751	0		5
1752	2019-01-31	1	KINONI	3		36		1	0	1	0	0	0	0	0	0		1	0	0	0	1	0	0	0	0	0	0	0	0	0	0	1752	0		5
1753	2019-01-31	1	KINONI	4		48		2	0	0	0	0	0	0	0	1	BOIL	1	0	1	0	0	0	0	0	0	0	0	1	0	0	0	1753	1	METRO	5
1754	2019-01-31	1	KINONI		10	10		2	1	0	0	0	0	0	0	0		1	0	0	0	1	0	0	0	0	0	0	0	0	0	0	1754	0		5
1755	2019-01-31	1	KINONI	3		36		2	0	1	0	0	0	0	0	1	COMMON COLD	1	0	1	0	0	0	0	0	0	0	0	0	0	0	0	1755	0		5
1756	2019-01-31	1	KINONI	3		36		2	0	0	0	0	0	0	0	1	COMMON HELMINTHIASIS	1	0	1	0	0	0	0	0	0	0	0	1	0	0	0	1756	1	METRO	5
1757	2019-01-31	1	KINONI	4		48		1	0	1	0	0	0	0	0	1	FUNGAL INFECTION	1	0	0	0	1	0	0	0	0	0	0	0	0	0	0	1757	0		5
1758	2019-01-31	1	KINONI		5	5	5	1	0	0	0	0	0	0	0	1	COMMON COLD	1	0	1	0	0	0	0	0	0	0	0	0	0	0	0	1758	0		5
1759	2019-01-31	1	KINONI	4		48		2	0	1	0	0	0	0	0	0		1	0	0	0	1	0	0	0	0	0	0	0	0	0	0	1759	0		5
1760	2019-01-31	1	KINONI	3		36		1	0	0	1	0	0	0	0	0		1	0	1	0	0	0	0	0	0	0	0	0	0	0	0	1760	0		5
1761	2019-01-31	1	KINONI	3		36		2	0	1	0	0	0	0	0	0		1	0	1	0	0	0	0	0	0	0	0	1	0	0	0	1761	1	METRO	5
1762	2019-01-31	1	KINONI	1	5	17		1	1	0	0	0	0	0	0	0		1	0	0	0	1	0	0	0	0	0	0	0	0	0	0	1762	0		5
1763	2019-01-31	1	KINONI	1	1	13		1	1	0	0	0	0	0	0	0		1	0	0	0	1	0	0	0	0	0	0	0	0	0	0	1763	0		5
1764	2019-01-31	1	KINONI	4		48		2	1	0	0	0	0	0	0	0		1	0	0	0	1	0	0	0	0	0	0	0	0	0	0	1764	0		5
1765	2019-01-31	1	KINONI	2		24		2	0	1	0	0	0	0	0	0		1	0	0	0	1	0	0	0	0	0	0	0	0	0	0	1765	0		5
1766	2019-01-31	1	KINONI	3		36		2	0	1	0	0	0	0	0	0		1	0	1	0	0	0	0	0	0	0	0	0	0	0	0	1766	0		5
1767	2019-01-31	1	KINONI	1		12		2	0	1	0	0	0	1	0	0		1	0	1	0	0	0	0	0	0	0	0	0	0	0	0	1767	0		5
1768	2019-01-31	1	KINONI		7	7		2	1	0	0	0	0	0	0	0		1	0	1	0	0	0	0	0	0	0	0	0	0	0	0	1768	0		5
1769	2019-01-31	1	KINONI	3		36		2	1	0	0	0	0	0	0	0		1	0	0	0	1	0	0	0	0	0	0	0	0	0	0	1769	0		5
1770	2019-01-31	1	KINONI	1	9	21	13	1	0	0	0	0	0	1	0	0		1	0	1	0	0	0	0	0	0	0	0	0	0	1	0	1770	1	CHLORAMPHENICOL	5
1771	2019-01-31	1	KINONI	2		24	11	1	0	1	0	0	0	0	0	0		1	0	1	0	0	0	0	0	0	0	0	0	0	0	0	1771	0		7
1771	2019-01-31	1	KINONI	4		48	17	2	1	0	0	0	0	1	0	0		1	0	1	0	0	0	0	0	0	0	0	0	0	0	0	1771	0		5
1772	2019-01-31	1	KINONI	1	9	21	9	1	0	1	0	0	0	0	0	0		1	0	1	0	0	0	0	0	0	0	0	0	0	0	0	1772	0		5
1773	2019-01-31	1	KINONI	2	8	32	11	1	0	1	0	0	0	0	0	1	CONJUNCTIVITIS	1	0	1	0	0	0	0	0	0	0	0	0	0	0	0	1773	1	TEO	5
1774	2019-01-31	1	KINONI	1	10	22	10	2	0	1	0	0	0	0	0	0		1	0	1	0	0	0	0	0	0	0	0	0	0	0	0	1774	0		5
1775	2019-01-31	1	KINONI	4		48	15	1	1	0	0	0	0	0	0	0		1	0	1	0	0	0	0	0	0	0	0	0	0	0	0	1775	0		7
1776	2019-01-31	1	KINONI	1	7	19	10	2	0	0	0	0	0	0	0	1	SKIN FUNGAL	0	0	0	0	0	0	0	0	0	0	0	0	0	0	0	1776	0
1777	2019-01-31	1	KINONI	2	5	29	13	2	1	0	0	0	0	0	0	0		1	0	0	0	0	0	1	0	0	0	0	0	0	0	0	1777	0		1
1778	2019-01-31	1	KINONI	1	5	17	11	1	0	1	1	0	0	0	0	1		1	0	1	0	0	0	0	0	0	0	0	0	0	0	0	1778	0		7
1779	2019-01-31	1	KINONI	2	1	25	10	1	1	0	0	0	0	0	0	0		1	0	1	0	0	0	0	0	0	0	0	0	0	0	0	1779	1	TEO	7
1780	2019-01-31	1	KINONI	1	3	15	11	1	0	0	0	0	0	0	0	1	DIARRHOEA	0	0	0	0	0	0	0	0	0	0	0	0	0	0	0	1780	0
1781	2019-01-31	1	KINONI	4		48	12	2	0	0	0	0	0	0	0	1	PEM	1	0	1	0	0	0	0	0	0	0	0	0	0	0	0	1781	0		5
1782	2019-01-31	1	KINONI	4		48	20	1	0	1	0	0	0	0	0	0		1	0	1	0	0	0	0	0	0	0	0	0	0	0	0	1782	0		7
1783	2019-01-31	1	KINONI	1	6	18	11	2	1	0	0	0	0	0	0	0		0	0	0	0	0	0	0	0	0	0	0	0	0	0	0	1783	0
1784	2019-01-31	1	KINONI	4		48	17	1	1	0	0	0	0	0	0	0		1	0	1	0	0	0	0	0	0	0	0	0	0	0	0	1784	0		7
1785	2019-01-31	1	KINONI	3		36	13	2	0	0	0	0	0	0	0	1	HELMINTHISIS	0	0	0	0	0	0	0	0	0	0	0	0	0	0	0	1785	0
1786	2019-01-31	1	KINONI		10	10	10	2	0	0	0	0	1	0	0	0		0	0	0	0	0	0	0	0	0	0	0	0	0	0	0	1786	0
1787	2019-01-31	1	KINONI	1		12	12	1	0	0	0	0	0	0	0	1	TINEA	0	0	0	0	0	0	0	0	0	0	0	0	0	0	0	1787	0
1788	2019-01-31	1	KINONI		9	9	8.2	1	0	1	0	0	0	0	0	0		1	0	1	0	0	0	0	0	0	0	0	0	0	0	0	1788	0		5
1789	2019-01-31	1	KINONI	4		48	16	2	0	0	0	0	0	0	0	1	FUNGAL INFECTION	1	0	0	0	1	0	0	0	0	0	0	0	0	0	0	1789	0		5
1790	2019-01-31	1	KINONI	4		48	17	2	0	0	0	0	0	0	0	1	DENTAL CARIS	0	0	0	0	0	0	0	0	0	0	0	0	0	0	0	1790	0
1791	2019-01-31	1	KINONI	3		36	10	1	1	0	0	0	0	0	0	0		1	0	1	0	0	0	0	0	0	0	0	0	0	0	0	1791	0		5
1792	2019-01-31	1	KINONI	1	0	12	10	1	1	0	0	0	0	0	0	0		1	0	1	0	0	0	0	0	0	0	0	0	0	0	0	1792	0		5
1793	2019-01-31	1	KINONI	4		48	19	1	0	0	0	0	0	0	0	1	OTITIS EXTERNA	1	0	1	0	0	0	0	0	0	0	0	0	0	0	0	1793	0		5
1794	2019-01-31	1	KINONI	1		12	13	1	1	0	0	0	0	0	0	0		1	0	1	0	0	0	0	0	0	0	0	0	0	0	0	1794	0		5
1795	2019-01-31	1	KINONI	2	2	26	14.9	2	1	0	0	0	0	0	0	0		1	0	1	0	0	0	0	0	0	0	0	0	0	0	0	1795	0		5
1796	2019-01-31	0	NYAMITANGA		11	11		2	0	0	0	0	0	0	0	1	FUNGAL INFECTION	1	0	0	0	1	0	0	0	0	0	0	0	0	0	0	1796	0		5
1797	2019-01-31	0	NYAMITANGA		7	7		1	0	0	0	0	0	1	0	0		1	0	0	0	1	0	0	0	0	0	0	0	0	0	0	1797	0		5
1798	2019-01-31	0	NYAMITANGA	3		36		2	0	0	0	0	0	1	0	0		1	0	0	0	1	0	0	0	0	0	0	1	0	0	0	1798	1	METRO	5
1799	2019-01-31	0	NYAMITANGA	4		48		2	0	1	0	0	0	0	0	0		1	0	0	0	1	0	0	0	0	0	0	0	0	0	0	1799	0		5
1800	2019-01-31	0	NYAMITANGA	4		48	16	2	1	0	0	0	0	0	0	0		1	0	1	0	0	0	0	0	0	0	0	0	0	0	0	1800	0		5
1801	2019-01-31	0	NYAMITANGA	1	10	22		1	0	0	1	0	0	0	0	0		0	0	0	0	1	0	0	0	0	0	0	0	0	0	0	1801	1	CO-PACK
1802	2019-01-31	0	NYAMITANGA	1		12		2	1	0	0	0	0	0	0	0		1	0	0	0	1	0	0	0	0	0	0	0	0	0	0	1802	0		5
1803	2019-01-31	0	NYAMITANGA	3		36		1	0	0	0	0	0	0	0	1	SEPTIC SORE	1	0	0	0	1	0	0	0	0	0	0	1	0	0	0	1803	1	METRO	5
1804	2019-01-31	0	NYAMITANGA	3		36	11	1	1	0	0	0	0	0	0	0		1	0	1	0	0	0	0	0	0	0	0	0	0	0	0	1804	0		5
1805	2019-01-31	0	NYAMITANGA	2		24		1	1	0	0	0	0	0	0	0		1	0	0	0	1	0	0	0	0	0	0	0	0	0	0	1805	1	CO-PACK	5
1806	2019-01-31	0	NYAMITANGA	4		48		1	0	1	0	0	0	0	0	0		1	0	0	0	1	0	0	0	0	0	0	0	0	0	0	1806	0		5
1807	2019-01-31	0	NYAMITANGA		9	9		1	0	0	0	0	0	0	0	1	DERMATITIS	1	0	0	0	1	0	0	0	0	0	0	0	0	0	0	1807	0		5
1808	2019-01-31	0	NYAMITANGA	3		36	10	2	0	0	0	0	0	1	0	1	CONJUNCTIVITS	1	0	1	0	0	0	0	0	0	0	0	0	0	0	0	1808	1	AMOXIKID	5
1808	2019-01-31	0	NYAMITANGA	4		48	12	2	1	0	0	0	0	0	0	0		1	0	0	0	1	0	0	0	0	0	0	0	0	0	0	1808	0		5
1809	2019-01-31	0	NYAMITANGA	1		12		2	0	0	0	0	0	0	0	1	EAR SEPSIS	1	0	0	0	1	0	0	0	0	0	0	0	0	0	0	1809	0		5
1810	2019-01-31	0	NYAMITANGA		8	8	9	1	0	0	0	0	0	0	0	1	SKIN SORES	1	0	1	0	0	0	0	0	0	0	0	0	0	0	0	1810	0		5
1811	2019-01-31	0	NYAMITANGA	1	6	18		1	0	0	0	1	0	0	0	0		1	0	0	0	1	0	0	0	0	0	0	1	0	0	0	1811	1	METRO	5
1812	2019-01-31	0	NYAMITANGA		10	10		1	1	0	0	0	0	0	0	0		1	0	0	0	0	0	0	0	1	0	1	0	0	0	0	1812	1	AMPICLOX, XPEN	5113
1813	2019-01-31	0	NYAMITANGA	2	6	30		2	1	0	0	0	0	0	0	1	HELMINTHIASIS	1	0	0	0	1	0	0	0	0	0	0	0	0	0	0	1813	0		5
1814	2019-01-31	0	NYAMITANGA		5	5	8	2	1	0	0	0	0	0	0	0		1	0	1	0	0	0	0	0	0	0	0	0	0	0	0	1814	1	AMOXIKID	5
1815	2019-01-31	0	NYAMITANGA	1	1	13	9	2	1	0	0	0	0	0	0	0		1	0	1	0	0	0	0	0	0	0	0	0	0	0	0	1815	0		5
1816	2019-01-31	0	NYAMITANGA	1		12	7	1	1	0	0	0	0	0	0	0		1	0	0	0	1	0	0	0	0	0	0	0	0	0	0	1816	1	TEO	5
1817	2019-01-31	0	NYAMITANGA	3		36	13	2	0	1	0	0	0	1	0	0		1	0	0	0	1	0	0	0	0	0	0	0	0	0	0	1817	0		5
1818	2019-01-31	0	NYAMITANGA		3	3	4	1	1	0	0	0	0	0	0	0		1	0	0	0	0	0	1	0	0	0	0	0	0	0	0	1818	0		7
1819	2019-01-31	0	NYAMITANGA	4		48		2	0	1	0	0	0	0	0	0		1	0	1	0	0	0	0	0	0	0	0	0	0	0	0	1819	1	TEO	5
1820	2019-01-31	0	NYAMITANGA		6	6		2	1	0	0	0	0	0	0	0		1	0	1	0	0	0	0	0	0	0	0	0	0	0	0	1820	0		5
1821	2019-01-31	0	NYAMITANGA		3	3	6.4	1	1	0	0	0	0	0	0	0		1	0	1	0	0	0	0	0	0	0	0	0	0	0	0	1821	0		5
1822	2019-01-31	0	NYAMITANGA	4		48	20	2	1	0	0	0	0	0	0	0		1	0	0	0	0	0	0	0	0	0	0	0	0	0	0	1822	0		5
1823	2019-01-31	0	NYAMITANGA	4		48		2	0	1	0	0	0	0	0	0		1	0	1	0	0	0	0	0	0	0	0	0	0	0	0	1823	0		5
1824	2019-01-31	0	NYAMITANGA		7	7	14	1	0	0	0	0	0	0	0	1	COUGH	1	0	1	0	0	0	0	0	0	0	0	0	0	0	0	1824	0		5
1825	2019-01-31	0	NYAMITANGA	3		36		1	0	0	0	0	0	0	0	1	MEASLES	1	0	1	0	0	0	0	0	0	0	0	0	0	0	0	1825	1	TEO	5
1826	2019-01-31	0	NYAMITANGA	3	1	37			1	0	0	0	0	0	0	0		1	0	1	0	0	0	0	0	0	0	0	0	0	0	0	1826	0		5
1827	2019-01-31	0	NYAMITANGA		8	8		2	1	0	0	0	0	0	0	0		1	0	0	0	1	0	0	0	0	0	0	0	0	0	0	1827	0		5
1828	2019-01-31	0	NYAMITANGA	2	1	25	14	1	0	1	0	0	0	0	0	0		1	0	1	0	0	0	0	0	0	0	0	0	0	0	0	1828	0		5
1829	2019-01-31	0	NYAMITANGA	1	6	18	10	2	1	0	0	0	0	0	0	0		1	0	1	0	0	0	0	0	0	0	0	0	0	0	0	1829	0		5
1830	2019-01-31	0	NYAMITANGA	2	1	25	10	2	0	0	1	0	0	0	0	0		1	0	0	0	1	0	0	0	0	0	0	0	0	0	0	1830	0		5
1831	2019-01-31	0	NYAMITANGA	1		12	9	2	1	0	0	0	0	0	0	0		1	0	1	0	0	0	0	0	0	0	0	0	0	0	0	1831	0		5
1832	2019-01-31	0	NYAMITANGA	2		24		2	0	1	0	0	0	0	0	0		1	0	1	0	0	0	0	0	0	0	0	0	0	0	0	1832	0		5
1833	2019-01-31	0	NYAMITANGA	2	10	34		1	0	0	0	0	0	0	0	1	CORYZA	0	0	0	0	0	0	0	0	0	0	0	0	0	0	0	1833	0
1834	2019-01-31	0	NYAMITANGA		2	2	6	2	1	0	0	0	0	0	0	0		1	0	1	0	0	0	0	0	0	0	0	0	0	0	0	1834	0		5
1835	2019-01-31	0	NYAMITANGA	1		12		2	0	1	0	0	0	0	0	0		1	0	1	0	0	0	0	0	0	0	0	0	0	0	0	1835	0		5
1836	2019-01-31	0	NYAMITANGA	2		24	15	1	0	0	0	0	0	0	0	1	SKIN FUNGAL	1	0	1	0	0	0	0	0	0	0	0	0	0	0	1	1836	1	PPF	1
1837	2019-01-31	0	NYAMITANGA	1	1	13	10	2	0	1	0	0	0	0	0	0		1	0	1	0	0	0	0	0	0	0	0	0	0	0	0	1837	0		5
1838	2019-01-31	0	NYAMITANGA	1	6	18		1	0	0	0	0	0	0	0	1	SKIN SEPSIS	1	0	0	0	0	0	0	0	0	0	0	0	0	0	1	1838	1	PPF	3
1839	2019-01-31	0	NYAMITANGA		9	9	7	2	0	0	0	0	0	1	0	0		1	0	1	0	0	0	0	0	0	0	0	0	0	0	0	1839	0		5
1840	2019-01-31	0	NYAMITANGA	4		48	17	2	0	0	0	0	0	0	0	1	COMMON COLD	0	0	0	0	0	0	0	0	0	0	0	0	0	0	0	1840	0
1841	2019-01-31	0	NYAMITANGA	1	1	13		1	0	0	0	0	0	0	0	1	HELMINTHIASIS	1	0	0	0	0	1	0	0	0	0	0	0	0	0	0	1841	0		3
1842	2019-01-31	0	NYAMITANGA		6	6	7	1	0	0	0	0	0	0	0	1	BACTERIAL CONJUNCTIVITIS	0	0	0	0	0	0	0	0	0	0	0	0	0	0	0	1842	1	TEO
1843	2019-01-31	0	NYAMITANGA	3		36		2	0	0	0	1	0	0	0	0		1	0	0	0	0	0	1	0	0	0	0	0	0	0	0	1843	0		6
1844	2019-01-31	0	NYAMITANGA	1		12	12	2	0	0	0	0	0	0	0	1	BOIL	1	0	1	0	0	0	0	0	0	0	0	1	0	0	0	1844	1	METRO	5
1845	2019-01-31	0	NYAMITANGA	1	7	19		1	1	0	0	0	0	0	0	0		1	0	1	0	0	0	0	0	0	0	0	0	0	0	0	1845	0		8
1846	2019-01-31	0	NYAMITANGA	1		12		2	1	0	0	0	0	0	0	0		1	0	1	0	0	0	0	0	0	0	0	0	0	0	0	1846	0		5
1847	2019-01-31	0	NYAMITANGA	1		12	10	2	0	0	1	0	0	0	0	0		1	0	1	0	1	0	0	0	0	0	0	0	0	0	0	1847	1	CO-PACK	5
1848	2019-01-31	0	NYAMITANGA	3		36	15	2	0	0	0	0	0	0	0	1	DERMATITIS	1	0	1	0	0	0	0	0	0	0	0	0	0	0	0	1848	0		5
1849	2019-01-31	0	NYAMITANGA	1	3	15	10	1	0	0	0	0	1	0	0	0		0	0	0	0	0	0	0	0	0	0	0	0	0	0	0	1849	0
1850	2019-01-31	0	NYAMITANGA	1	9	21	11	2	0	0	0	0	0	0	0	1	COUGH	1	0	0	0	1	0	0	0	0	0	0	0	0	0	0	1850	0		5
1851	2019-01-31	0	NYAMITANGA	2		24	13	2	0	0	0	0	0	0	0	1	SKIN SORES	1	0	0	0	1	0	0	0	0	0	0	1	0	0	0	1851	1	METRO	5
1852	2019-01-31	0	NYAMITANGA	4	1	49	19	2	0	1	0	0	0	0	0	0		1	0	1	0	0	0	0	0	0	0	0	0	0	0	0	1852	0		5
1853	2019-01-31	0	NYAMITANGA	2		24	12	2	1	0	0	0	0	0	0	0		1	0	1	0	0	0	0	0	0	0	0	0	0	0	0	1853	0		5
1854	2019-01-31	0	NYAMITANGA	4		48	19	1	0	0	0	0	0	0	0	1	DERMATITIS	1	0	1	0	0	0	0	0	0	0	0	0	0	0	0	1854	1	SULPHUR CREAM	5
1855	2019-01-31	0	NYAMITANGA	1	3	15	11	1	1	0	0	0	0	0	0	0		1	0	1	0	0	0	0	0	0	0	0	0	0	0	0	1855	0		5
1856	2019-01-31	0	NYAMITANGA		6	6	8	1	1	0	0	0	0	0	0	0		1	0	0	0	0	0	0	0	0	0	0	0	0	0	0	1856	0		5
1857	2019-01-31	0	NYAMITANGA	3		36	14	1	0	0	0	0	0	0	0	1	CONJUNCTIVTIS	0	0	0	0	0	0	0	0	0	0	0	0	0	0	0	1857	1	TEO
1858	2019-01-31	0	NYAMITANGA		11	11	9	2	0	0	0	0	0	1	0	0		1	0	1	0	0	0	0	0	0	0	0	0	0	0	0	1858	0		5
1859	2019-01-31	0	NYAMITANGA		3	3	5	2	1	0	0	0	0	0	0	0		1	0	1	0	0	0	0	0	0	0	0	0	0	0	0	1859	0		5
1860	2019-01-31	0	NYAMITANGA	5	0	60	18	2	0	1	0	0	0	0	0	0		1	0	0	0	1	0	0	0	0	0	0	0	0	0	0	1860	0		5
1861	2019-01-31	0	NYAMITANGA	2		24	10	1	0	0	1	0	0	0	0	0		0	0	0	0	1	0	0	0	0	0	0	0	0	0	0	1861	1	CO-PACK
1862	2019-01-31	0	NYAMITANGA	3		36		1	0	0	0	0	0	1	0	0		1	0	1	0	0	1	0	0	0	0	0	0	0	0	0	1862	0		5
1863	2019-01-31	0	NYAMITANGA		9	9		1	0	0	0	0	0	0	0	1	TRAUMA	0	0	0	0	0	0	0	0	0	0	0	0	0	0	0	1863	0
1864	2019-01-31	0	NYAMITANGA	3		36		1	1	0	0	0	0	0	0	0		1	0	1	0	0	0	0	0	0	0	0	0	0	0	0	1864	0		5
1865	2019-01-31	0	NYAMITANGA	1	6	18	9	2	0	0	1	0	0	0	0	0		0	0	0	0	1	0	0	0	0	0	0	0	0	0	0	1865	1	CO-PACK
1866	2019-01-31	0	NYAMITANGA	4		48		1	0	0	0	0	0	0	0	1	CHICKEN POX	1	0	1	0	0	0	0	0	0	0	0	0	0	0	0	1866	0		5
1867	2019-01-31	0	NYAMITANGA		3	3	5	2	0	0	0	0	0	0	0	1	DEHYDRATION	1	0	1	0	0	0	0	0	0	0	0	0	0	0	0	1867	0		5
1869	2019-01-31	0	NYAMITANGA	3		36		2	1	0	0	0	0	0	0	0		1	0	1	0	0	0	0	0	0	0	0	0	0	0	0	1869	0		5
1870	2019-01-31	0	NYAMITANGA	3		36		1	0	0	0	0	0	0	0	1	COMMON COLD	0	0	0	0	0	0	0	0	0	0	0	0	0	0	0	1870	0
1871	2019-01-31	0	NYAMITANGA	1	1	13		1	0	1	0	0	0	0	0	0		1	0	1	0	1	0	0	0	0	0	0	0	0	0	0	1871	1	CO-PACK	5
1872	2019-01-31	0	NYAMITANGA	2	1	25	16	2	0	1	0	0	0	0	0	0		1	0	0	0	1	0	0	0	0	0	0	0	0	0	0	1872	0		5
1873	2019-01-31	0	NYAMITANGA		8	8	9	2	0	0	0	0	0	0	0	1	COLD, SKIN SORES	1	0	0	0	1	0	0	0	0	0	0	0	0	0	0	1873	0		5
1874	2019-01-31	0	NYAMITANGA		11	11		1	1	0	0	0	0	0	0	0		1	0	0	0	1	0	0	0	0	0	0	0	0	0	0	1874	0		5
1876	2019-01-31	0	NYAMITANGA	2		24		1	1	0	0	0	0	0	0	0		1	0	0	0	1	0	0	0	0	0	0	0	0	0	0	1876	0		5
1877	2019-01-31	0	NYAMITANGA		6	6		2	0	0	0	0	0	0	0	1	FUNGAL DISEASE	1	0	0	0	1	0	0	0	0	0	0	0	0	0	0	1877	0		5
1878	2019-01-31	0	NYAMITANGA		1	1		2	1	0	0	0	0	0	0	0		0	0	0	0	0	0	0	0	0	0	1	0	0	0	0	1878	1	AMPICLOX
1879	2019-01-31	0	NYAMITANGA	3		36		2	1	0	0	0	0	0	0	0		1	0	0	0	1	0	0	0	0	0	0	0	0	0	0	1879	0		5
1880	2019-01-31	0	NYAMITANGA	1	2	14		2	0	0	1	0	0	0	0	0		1	0	0	0	1	0	0	0	0	0	0	0	0	0	0	1880	0		5
1881	2019-01-31	0	NYAMITANGA	3	7	43		2	0	0	1	0	0	0	0	0		1	0	0	0	1	0	0	0	0	0	0	0	0	0	0	1881	0		5
1882	2019-01-31	0	NYAMITANGA		6	6		2	0	0	1	0	0	0	0	0		0	0	0	0	1	0	0	0	0	0	0	0	0	0	0	1882	1	CO-PACK
1883	2019-01-31	0	NYAMITANGA		4	4		1	0	0	0	0	0	0	0	1	EAR INFECTION	1	0	0	0	1	0	0	0	0	0	0	0	0	0	0	1883	1	TEO	5
1884	2019-01-31	0	NYAMITANGA	1	4	16	7	1	0	0	0	0	0	1	0	0		0	0	0	0	0	0	0	0	0	0	1	0	0	0	0	1884	1	AMPILOX
2030	2019-01-30	0	BUBAARE		11	11		2	0	1	0	0	0	0	0	0		1	0	0	0	1	0	0	0	0	0	0	0	0	0	0	2030	0		5
